# Supplementary material for: Body-Size Change in a Rodent Is Affected by Environmental Warming and Population-Specific Thermoneutral Zone
Source: Animals (Basel). 2025 Apr 11;15(8):1112. doi: 10.3390/ani15081112 (PMC12024339; doi:10.3390/ani15081112)
Supplement: Supplementary file 1 [file animals-15-01112-s001.zip]

Archive with 4 entries (4 files):
- README.txt
- SuppInfo.pdf
- Supplementary data file 1_Spatial_body_size_data_9sites.csv
- Supplementary data file 2_Temperal_body_size_data.csv
