# Supplementary material for: Body-Size Change in a Rodent Is Affected by Environmental Warming and Population-Specific Thermoneutral Zone
Source: Animals (Basel). 2025 Apr 11;15(8):1112. doi: 10.3390/ani15081112 (PMC12024339; doi:10.3390/ani15081112)
Supplement: Supplementary file 1 [file animals-15-01112-s001.zip › README.txt]

The files provide the data to reproduce the results in the study 'Body-size change in a rodent is affected by environmental warming and population-specific thermoneutral zone'.
Supplementary data file 1. '1_Spatial_body_size_data_9sites.csv' contains the data on body mass, body length, geographic coordinates (latitude, longitude and altitude), and annual mean minimum temperature (AnnMinTemp) for the spatial analyses. In these analyses 163 A. agrarius individuals were captured from 2022 to 2023 at nine county sites across Guizhou Province, China,. Details on sampling locations and sample sizes are provided in the Supporting Information. 
Supplementary data file 2. '2_Temporal_body_size_data.csv' contains the data on body mass, body length, geographic coordinates (latitude, longitude and altitude), annual mean minimum temperature (AnnMinTemp), and the year of capture for the temporal analyses. In these analyses, A. agrarius individuals were captured from 2013 to 2020 in a southern site (site Yuqing, Guizhou Province) and in a northern site (site Gongzhuling, Jilin Province).

##########
Legend for column headings in the spatial  datasheet:
Supplementary data file 1. 1_Spatial_body_size_data_9sites.csv
column A: species name
column B: ID number
column C: sampling site name
column D: the year of capture
column E: sex
column F: age stages 
column G: body mass in gram
column H: body length in mm
column I: Latitude (° N) of nine sampling sites
column J: Longitude (° E) of nine sampling sites
column K: Altitude (° m) of nine sampling sites
column L: annual mean minimum temperature (AnnMinTemp)
column M: the upper limit temperature of TNZ (thermoneutral zone)
column N: the lower limit temperature of TNZ (thermoneutral zone)
column O: the breadth of TNZ (thermoneutral zone)

##########
Legend for column headings in the temporal datasheet:
Supplementary data file 1. 2_Temporal_body_size_data.csv
column A: species name
column B: ID number
column C: sampling site name
column D: Latitude (° N) of two sampling sites
column E: Longitude (° E) of two sampling sites
column F: the year of capture
column G: centred year
column H: sex
column I: body mass in gram 
column J: body length in mm
column K: age stages 
column L: annual mean minimum temperature (AnnMinTemp)
