# Supplementary material for: Body-Size Change in a Rodent Is Affected by Environmental Warming and Population-Specific Thermoneutral Zone
Source: Animals (Basel). 2025 Apr 11;15(8):1112. doi: 10.3390/ani15081112 (PMC12024339; doi:10.3390/ani15081112)
Supplement: Supplementary file 1 [file animals-15-01112-s001.zip › Supplementary data file 1_Spatial_body_size_data_9sites.csv]

Species	ID Number	Site	Year	Sex	Stage	Body_mass	Body_length	Longitude	Latitude	Altitude	AnnMinTemp	ULT	LLT	Tb
Apodemus agrarius	1	Yuqing	2023	Female	subadult	22.24	96	107.8875	27.2177	558.4	12.3656	31.65	30.01	1.64
Apodemus agrarius	2	Yuqing	2023	Female	subadult	22.42	93	107.8875	27.2177	558.4	12.3656	31.65	30.01	1.64
Apodemus agrarius	3	Yuqing	2023	Male	adult2	30.86	108	107.8875	27.2177	558.4	12.3656	31.65	30.01	1.64
Apodemus agrarius	4	Yuqing	2023	Male	subadult	18.77	85	107.8875	27.2177	558.4	12.3656	31.65	30.01	1.64
Apodemus agrarius	5	Yuqing	2023	Male	adult1	28.68	98	107.8875	27.2177	558.4	12.3656	31.65	30.01	1.64
Apodemus agrarius	6	Yuqing	2023	Female	subadult	19.2	93	107.8875	27.2177	558.4	12.3656	31.65	30.01	1.64
Apodemus agrarius	7	Yuqing	2023	Female	adult1	27.89	96	107.8875	27.2177	558.4	12.3656	31.65	30.01	1.64
Apodemus agrarius	8	Yuqing	2023	Female	adult2	29.27	96	107.8875	27.2177	558.4	12.3656	31.65	30.01	1.64
Apodemus agrarius	9	Yuqing	2023	Female	adult2	34.7	104	107.8875	27.2177	558.4	12.3656	31.65	30.01	1.64
Apodemus agrarius	10	Yuqing	2023	Male	adult2	30.66	106	107.8875	27.2177	558.4	12.3656	31.65	30.01	1.64
Apodemus agrarius	11	Yuqing	2022	Male	subadult	22.95	87	107.8875	27.2177	558.4	12.3656	31.65	30.01	1.64
Apodemus agrarius	12	Yuqing	2022	Female	adult1	23.59	94	107.8875	27.2177	558.4	12.3656	31.65	30.01	1.64
Apodemus agrarius	13	Yuqing	2022	Female	subadult	22.23	89	107.8875	27.2177	558.4	12.3656	31.65	30.01	1.64
Apodemus agrarius	14	Yuqing	2022	Female	subadult	20.55	88	107.8875	27.2177	558.4	12.3656	31.65	30.01	1.64
Apodemus agrarius	15	Yuqing	2022	Male	adult2	31.95	114	107.8875	27.2177	558.4	12.3656	31.65	30.01	1.64
Apodemus agrarius	16	Yuqing	2022	Female	subadult	22.45	96	107.8875	27.2177	558.4	12.3656	31.65	30.01	1.64
Apodemus agrarius	17	Yuqing	2022	Male	adult1	26.15	96	107.8875	27.2177	558.4	12.3656	31.65	30.01	1.64
Apodemus agrarius	18	Yuqing	2022	Female	adult2	29.85	111	107.8875	27.2177	558.4	12.3656	31.65	30.01	1.64
Apodemus agrarius	19	Yuqing	2022	Female	adult2	36	107	107.8875	27.2177	558.4	12.3656	31.65	30.01	1.64
Apodemus agrarius	20	Yuqing	2022	Female	adult1	25.4	95	107.8875	27.2177	558.4	12.3656	31.65	30.01	1.64
Apodemus agrarius	21	Yuqing	2022	Male	adult1	24.99	94	107.8875	27.2177	558.4	12.3656	31.65	30.01	1.64
Apodemus agrarius	22	Yuqing	2022	Female	subadult	20.13	91	107.8875	27.2177	558.4	12.3656	31.65	30.01	1.64
Apodemus agrarius	23	Cengon	2023	Male	adult2	31.89	104	108.715	27.2429	387.53	12.6829	31.09	29.47	1.62
Apodemus agrarius	24	Cengon	2023	Female	subadult	22.24	90	108.715	27.2429	387.53	12.6829	31.09	29.47	1.62
Apodemus agrarius	25	Cengon	2023	Female	adult1	23.89	90	108.715	27.2429	387.53	12.6829	31.09	29.47	1.62
Apodemus agrarius	26	Cengon	2023	Female	adult1	26.06	94	108.715	27.2429	387.53	12.6829	31.09	29.47	1.62
Apodemus agrarius	27	Cengon	2023	Male	adult2	32.53	105	108.715	27.2429	387.53	12.6829	31.09	29.47	1.62
Apodemus agrarius	28	Cengon	2023	Female	adult2	35.1	107	108.715	27.2429	387.53	12.6829	31.09	29.47	1.62
Apodemus agrarius	29	Cengon	2023	Male	adult2	34.39	111	108.715	27.2429	387.53	12.6829	31.09	29.47	1.62
Apodemus agrarius	30	Cengon	2023	Male	subadult	21.3	93	108.715	27.2429	387.53	12.6829	31.09	29.47	1.62
Apodemus agrarius	31	Cengon	2022	Male	adult1	28.33	113	108.715	27.2429	387.53	12.6829	31.09	29.47	1.62
Apodemus agrarius	32	Cengon	2022	Female	adult2	33.59	107	108.715	27.2429	387.53	12.6829	31.09	29.47	1.62
Apodemus agrarius	33	Cengon	2022	Female	adult2	30.7	102	108.715	27.2429	387.53	12.6829	31.09	29.47	1.62
Apodemus agrarius	34	Cengon	2022	Female	adult1	23.56	97	108.715	27.2429	387.53	12.6829	31.09	29.47	1.62
Apodemus agrarius	35	Cengon	2022	Female	subadult	21.41	99	108.715	27.2429	387.53	12.6829	31.09	29.47	1.62
Apodemus agrarius	36	Cengon	2022	Female	adult2	30.24	105	108.715	27.2429	387.53	12.6829	31.09	29.47	1.62
Apodemus agrarius	37	Cengon	2022	Female	subadult	20.53	95	108.715	27.2429	387.53	12.6829	31.09	29.47	1.62
Apodemus agrarius	38	Cengon	2022	Female	adult2	30.18	108	108.715	27.2429	387.53	12.6829	31.09	29.47	1.62
Apodemus agrarius	39	Cengon	2022	Female	adult2	31.8	100	108.715	27.2429	387.53	12.6829	31.09	29.47	1.62
Apodemus agrarius	40	Cengon	2022	Female	adult2	31.3	101	108.715	27.2429	387.53	12.6829	31.09	29.47	1.62
Apodemus agrarius	41	Cengon	2022	Male	adult1	28.02	104	108.715	27.2429	387.53	12.6829	31.09	29.47	1.62
Apodemus agrarius	42	Cengon	2022	Female	adult1	25.7	102	108.715	27.2429	387.53	12.6829	31.09	29.47	1.62
Apodemus agrarius	43	Cengon	2022	Female	adult1	24.97	95	108.715	27.2429	387.53	12.6829	31.09	29.47	1.62
Apodemus agrarius	44	Cengon	2022	Female	adult1	25.35	89	108.715	27.2429	387.53	12.6829	31.09	29.47	1.62
Apodemus agrarius	45	Xifeng	2023	Male	adult2	34.82	112	106.5921	27.1653	1195.2	11.4289	30.97	28.64	2.33
Apodemus agrarius	46	Xifeng	2023	Female	adult1	26.39	96	106.5921	27.1653	1195.2	11.4289	30.97	28.64	2.33
Apodemus agrarius	47	Xifeng	2023	Male	adult2	35.13	115	106.5921	27.1653	1195.2	11.4289	30.97	28.64	2.33
Apodemus agrarius	48	Xifeng	2023	Female	subadult	21.79	94	106.5921	27.1653	1195.2	11.4289	30.97	28.64	2.33
Apodemus agrarius	49	Xifeng	2023	Male	adult2	32.09	99	106.5921	27.1653	1195.2	11.4289	30.97	28.64	2.33
Apodemus agrarius	50	Xifeng	2023	Male	adult2	30.15	102	106.5921	27.1653	1195.2	11.4289	30.97	28.64	2.33
Apodemus agrarius	51	Xifeng	2023	Male	adult2	35.68	112	106.5921	27.1653	1195.2	11.4289	30.97	28.64	2.33
Apodemus agrarius	52	Xifeng	2023	Female	subadult	17.16	80	106.5921	27.1653	1195.2	11.4289	30.97	28.64	2.33
Apodemus agrarius	53	Xifeng	2023	Female	subadult	16.7	83	106.5921	27.1653	1195.2	11.4289	30.97	28.64	2.33
Apodemus agrarius	54	Xifeng	2022	Female	adult1	25.92	99	106.5921	27.1653	1195.2	11.4289	30.97	28.64	2.33
Apodemus agrarius	55	Xifeng	2022	Female	adult1	24.25	90	106.5921	27.1653	1195.2	11.4289	30.97	28.64	2.33
Apodemus agrarius	56	Xifeng	2022	Female	adult2	33.98	109	106.5921	27.1653	1195.2	11.4289	30.97	28.64	2.33
Apodemus agrarius	57	Xifeng	2022	Male	adult1	26.6	98	106.5921	27.1653	1195.2	11.4289	30.97	28.64	2.33
Apodemus agrarius	58	Xifeng	2022	Female	adult2	31.91	105	106.5921	27.1653	1195.2	11.4289	30.97	28.64	2.33
Apodemus agrarius	59	Xifeng	2022	Female	subadult	18.64	80	106.5921	27.1653	1195.2	11.4289	30.97	28.64	2.33
Apodemus agrarius	60	Wengan	2022	Female	adult1	25.71	89	107.5688	26.9753	1208.12	11.5652	31.37	29.5	1.87
Apodemus agrarius	61	Wengan	2023	Male	adult2	29.84	103	107.5688	26.9753	1208.12	11.5652	31.37	29.5	1.87
Apodemus agrarius	62	Wengan	2023	Female	subadult	21.26	91	107.5688	26.9753	1208.12	11.5652	31.37	29.5	1.87
Apodemus agrarius	63	Wengan	2023	Female	subadult	20.8	93	107.5688	26.9753	1208.12	11.5652	31.37	29.5	1.87
Apodemus agrarius	64	Wengan	2023	Male	adult2	30.67	105	107.5688	26.9753	1208.12	11.5652	31.37	29.5	1.87
Apodemus agrarius	65	Wengan	2023	Male	adult2	31.63	106	107.5688	26.9753	1208.12	11.5652	31.37	29.5	1.87
Apodemus agrarius	66	Wengan	2023	Male	adult2	29.33	105	107.5688	26.9753	1208.12	11.5652	31.37	29.5	1.87
Apodemus agrarius	67	Wengan	2023	Male	adult2	34.52	109	107.5688	26.9753	1208.12	11.5652	31.37	29.5	1.87
Apodemus agrarius	68	Wengan	2021	Male	adult2	33.96	110	107.5688	26.9753	1208.12	11.5652	31.37	29.5	1.87
Apodemus agrarius	69	Wengan	2021	Male	subadult	16.56	90	107.5688	26.9753	1208.12	11.5652	31.37	29.5	1.87
Apodemus agrarius	70	Wengan	2021	Male	subadult	16.51	89	107.5688	26.9753	1208.12	11.5652	31.37	29.5	1.87
Apodemus agrarius	71	Wengan	2021	Male	subadult	16.41	89	107.5688	26.9753	1208.12	11.5652	31.37	29.5	1.87
Apodemus agrarius	72	Dejiang	2023	Female	subadult	19.19	86	108.0121	28.2399	635.9	11.8229	31.88	29.83	2.05
Apodemus agrarius	73	Dejiang	2023	Male	adult2	32.09	108	108.0121	28.2399	635.9	11.8229	31.88	29.83	2.05
Apodemus agrarius	74	Dejiang	2023	Male	adult2	30.32	106	108.0121	28.2399	635.9	11.8229	31.88	29.83	2.05
Apodemus agrarius	75	Dejiang	2023	Female	subadult	18.51	91	108.0121	28.2399	635.9	11.8229	31.88	29.83	2.05
Apodemus agrarius	76	Dejiang	2023	Male	adult1	26.35	101	108.0121	28.2399	635.9	11.8229	31.88	29.83	2.05
Apodemus agrarius	77	Dejiang	2023	Female	adult1	24.69	99	108.0121	28.2399	635.9	11.8229	31.88	29.83	2.05
Apodemus agrarius	78	Dejiang	2023	Female	subadult	22.27	93	108.0121	28.2399	635.9	11.8229	31.88	29.83	2.05
Apodemus agrarius	79	Dejiang	2023	Male	subadult	17.7	89	108.0121	28.2399	635.9	11.8229	31.88	29.83	2.05
Apodemus agrarius	80	Dejiang	2023	Female	subadult	19.58	86	108.0121	28.2399	635.9	11.8229	31.88	29.83	2.05
Apodemus agrarius	81	Dejiang	2023	Female	subadult	19.41	94	108.0121	28.2399	635.9	11.8229	31.88	29.83	2.05
Apodemus agrarius	82	Dejiang	2023	Female	adult1	28.59	96.5	108.0121	28.2399	635.9	11.8229	31.88	29.83	2.05
Apodemus agrarius	83	Dejiang	2023	Female	subadult	20.23	81	108.0121	28.2399	635.9	11.8229	31.88	29.83	2.05
Apodemus agrarius	84	Dejiang	2023	Female	adult1	26.77	94	108.0121	28.2399	635.9	11.8229	31.88	29.83	2.05
Apodemus agrarius	85	Dejiang	2023	Male	adult1	25.51	90.5	108.0121	28.2399	635.9	11.8229	31.88	29.83	2.05
Apodemus agrarius	86	Sinan	2023	Male	adult1	26.79	96	108.3089	27.8868	545.96	12.6826	31.88	30.3	1.58
Apodemus agrarius	87	Sinan	2023	Male	subadult	22.32	96	108.3089	27.8868	545.96	12.6826	31.88	30.3	1.58
Apodemus agrarius	88	Sinan	2023	Female	subadult	18.49	86	108.3089	27.8868	545.96	12.6826	31.88	30.3	1.58
Apodemus agrarius	89	Sinan	2022	Female	adult2	32	106	108.3089	27.8868	545.96	12.6826	31.88	30.3	1.58
Apodemus agrarius	90	Sinan	2022	Female	adult1	25.3	98	108.3089	27.8868	545.96	12.6826	31.88	30.3	1.58
Apodemus agrarius	91	Sinan	2022	Male	adult1	25.9	109	108.3089	27.8868	545.96	12.6826	31.88	30.3	1.58
Apodemus agrarius	92	Sinan	2022	Female	adult1	26.3	103	108.3089	27.8868	545.96	12.6826	31.88	30.3	1.58
Apodemus agrarius	93	Sinan	2022	Female	subadult	18.3	91	108.3089	27.8868	545.96	12.6826	31.88	30.3	1.58
Apodemus agrarius	94	Sinan	2022	Male	adult1	28.5	103	108.3089	27.8868	545.96	12.6826	31.88	30.3	1.58
Apodemus agrarius	95	Sinan	2022	Male	adult2	33	99	108.3089	27.8868	545.96	12.6826	31.88	30.3	1.58
Apodemus agrarius	96	Sinan	2022	Female	subadult	22.5	89	108.3089	27.8868	545.96	12.6826	31.88	30.3	1.58
Apodemus agrarius	97	Sinan	2022	Female	adult2	33.8	104	108.3089	27.8868	545.96	12.6826	31.88	30.3	1.58
Apodemus agrarius	98	Sinan	2022	Female	subadult	17.7	86	108.3089	27.8868	545.96	12.6826	31.88	30.3	1.58
Apodemus agrarius	99	Sinan	2022	Male	adult1	26.5	100.5	108.3089	27.8868	545.96	12.6826	31.88	30.3	1.58
Apodemus agrarius	100	Sinan	2022	Male	adult2	30.6	114	108.3089	27.8868	545.96	12.6826	31.88	30.3	1.58
Apodemus agrarius	101	Kaili	2023	Male	adult2	30.42	108	108.134	26.5725	672.5	12.3809	31	29.4	1.6
Apodemus agrarius	102	Kaili	2023	Male	adult1	28.1	107	108.134	26.5725	672.5	12.3809	31	29.4	1.6
Apodemus agrarius	103	Kaili	2023	Female	adult1	25.97	102	108.134	26.5725	672.5	12.3809	31	29.4	1.6
Apodemus agrarius	104	Kaili	2023	Male	adult1	23.52	102	108.134	26.5725	672.5	12.3809	31	29.4	1.6
Apodemus agrarius	105	Kaili	2023	Male	adult1	27.26	99	108.134	26.5725	672.5	12.3809	31	29.4	1.6
Apodemus agrarius	106	Kaili	2023	Male	adult1	27.7	95	108.134	26.5725	672.5	12.3809	31	29.4	1.6
Apodemus agrarius	107	Kaili	2023	Male	adult2	32.7	94	108.134	26.5725	672.5	12.3809	31	29.4	1.6
Apodemus agrarius	108	Kaili	2023	Female	subadult	21.3	88	108.134	26.5725	672.5	12.3809	31	29.4	1.6
Apodemus agrarius	109	Kaili	2023	Female	subadult	21.1	85	108.134	26.5725	672.5	12.3809	31	29.4	1.6
Apodemus agrarius	110	Kaili	2023	Female	adult1	23.7	93	108.134	26.5725	672.5	12.3809	31	29.4	1.6
Apodemus agrarius	111	Kaili	2023	Male	adult2	31	96	108.134	26.5725	672.5	12.3809	31	29.4	1.6
Apodemus agrarius	112	Kaili	2023	Male	adult2	36	103	108.134	26.5725	672.5	12.3809	31	29.4	1.6
Apodemus agrarius	113	Kaili	2023	Female	subadult	22.3	91	108.134	26.5725	672.5	12.3809	31	29.4	1.6
Apodemus agrarius	114	Kaili	2023	Male	adult1	23.5	93	108.134	26.5725	672.5	12.3809	31	29.4	1.6
Apodemus agrarius	115	Kaili	2022	Female	adult1	25.9	90	108.134	26.5725	672.5	12.3809	31	29.4	1.6
Apodemus agrarius	116	Kaili	2022	Male	adult1	23.1	92	108.134	26.5725	672.5	12.3809	31	29.4	1.6
Apodemus agrarius	117	Kaili	2022	Male	adult1	26.2	95	108.134	26.5725	672.5	12.3809	31	29.4	1.6
Apodemus agrarius	118	Kaili	2022	Female	adult1	23.6	93	108.134	26.5725	672.5	12.3809	31	29.4	1.6
Apodemus agrarius	119	Kaili	2022	Female	adult1	26.2	95	108.134	26.5725	672.5	12.3809	31	29.4	1.6
Apodemus agrarius	120	Jinping	2023	Female	adult1	24.03	97	109.3322	26.571	359.4	13.2635	31.39	30.05	1.34
Apodemus agrarius	121	Jinping	2023	Male	adult2	32.6	106	109.3322	26.571	359.4	13.2635	31.39	30.05	1.34
Apodemus agrarius	122	Jinping	2023	Female	subadult	22.72	89	109.3322	26.571	359.4	13.2635	31.39	30.05	1.34
Apodemus agrarius	123	Jinping	2023	Female	subadult	18.74	84	109.3322	26.571	359.4	13.2635	31.39	30.05	1.34
Apodemus agrarius	124	Jinping	2023	Male	adult2	31.42	101	109.3322	26.571	359.4	13.2635	31.39	30.05	1.34
Apodemus agrarius	125	Jinping	2023	Male	adult1	26.46	101	109.3322	26.571	359.4	13.2635	31.39	30.05	1.34
Apodemus agrarius	126	Jinping	2023	Female	subadult	19.22	94	109.3322	26.571	359.4	13.2635	31.39	30.05	1.34
Apodemus agrarius	127	Jinping	2023	Male	adult1	27.24	100	109.3322	26.571	359.4	13.2635	31.39	30.05	1.34
Apodemus agrarius	128	Jinping	2023	Male	adult1	26.53	103	109.3322	26.571	359.4	13.2635	31.39	30.05	1.34
Apodemus agrarius	129	Jinping	2023	Female	adult1	26.77	97	109.3322	26.571	359.4	13.2635	31.39	30.05	1.34
Apodemus agrarius	130	Jinping	2023	Female	subadult	21.3	91	109.3322	26.571	359.4	13.2635	31.39	30.05	1.34
Apodemus agrarius	131	Jinping	2023	Female	subadult	19.2	87	109.3322	26.571	359.4	13.2635	31.39	30.05	1.34
Apodemus agrarius	132	Jinping	2023	Male	adult1	26.4	104	109.3322	26.571	359.4	13.2635	31.39	30.05	1.34
Apodemus agrarius	133	Jinping	2023	Male	adult1	24.24	97	109.3322	26.571	359.4	13.2635	31.39	30.05	1.34
Apodemus agrarius	134	Jinping	2023	Female	subadult	17.74	90	109.3322	26.571	359.4	13.2635	31.39	30.05	1.34
Apodemus agrarius	135	Jinping	2023	Male	adult1	26.01	94	109.3322	26.571	359.4	13.2635	31.39	30.05	1.34
Apodemus agrarius	136	Jinping	2023	Male	adult1	26.4	96	109.3322	26.571	359.4	13.2635	31.39	30.05	1.34
Apodemus agrarius	137	Jinping	2023	Female	adult1	25.91	96	109.3322	26.571	359.4	13.2635	31.39	30.05	1.34
Apodemus agrarius	138	Jinping	2023	Male	adult1	27.77	102	109.3322	26.571	359.4	13.2635	31.39	30.05	1.34
Apodemus agrarius	139	Jinping	2022	Male	adult2	32.1	123	109.3322	26.571	359.4	13.2635	31.39	30.05	1.34
Apodemus agrarius	140	Jinping	2022	Male	adult1	28.7	95	109.3322	26.571	359.4	13.2635	31.39	30.05	1.34
Apodemus agrarius	141	Jinping	2022	Female	subadult	22.3	93	109.3322	26.571	359.4	13.2635	31.39	30.05	1.34
Apodemus agrarius	142	Jinping	2022	Male	subadult	22.9	90	109.3322	26.571	359.4	13.2635	31.39	30.05	1.34
Apodemus agrarius	143	Jinping	2022	Male	adult2	34.1	110	109.3322	26.571	359.4	13.2635	31.39	30.05	1.34
Apodemus agrarius	144	Jinping	2022	Male	subadult	19.6	97	109.3322	26.571	359.4	13.2635	31.39	30.05	1.34
Apodemus agrarius	145	Dafang	2022	Female	adult1	23.21	96	105.58	27.0748	1509	9.7141	32.21	29.72	2.49
Apodemus agrarius	146	Dafang	2022	Female	adult1	23.39	93	105.58	27.0748	1509	9.7141	32.21	29.72	2.49
Apodemus agrarius	147	Dafang	2022	Female	adult1	23.02	89	105.58	27.0748	1509	9.7141	32.21	29.72	2.49
Apodemus agrarius	148	Dafang	2022	Male	adult1	25.4	95	105.58	27.0748	1509	9.7141	32.21	29.72	2.49
Apodemus agrarius	149	Dafang	2022	Female	adult2	29.3	93	105.58	27.0748	1509	9.7141	32.21	29.72	2.49
Apodemus agrarius	150	Dafang	2022	Male	adult2	32.2	105	105.58	27.0748	1509	9.7141	32.21	29.72	2.49
Apodemus agrarius	151	Dafang	2022	Male	adult1	24.6	95	105.58	27.0748	1509	9.7141	32.21	29.72	2.49
Apodemus agrarius	152	Dafang	2022	Male	subadult	19.4	89	105.58	27.0748	1509	9.7141	32.21	29.72	2.49
Apodemus agrarius	153	Dafang	2022	Male	adult1	27.1	95	105.58	27.0748	1509	9.7141	32.21	29.72	2.49
Apodemus agrarius	154	Dafang	2022	Male	subadult	17.6	84	105.58	27.0748	1509	9.7141	32.21	29.72	2.49
Apodemus agrarius	155	Dafang	2021	Male	subadult	22.3	93	105.58	27.0748	1509	9.7141	32.21	29.72	2.49
Apodemus agrarius	156	Dafang	2021	Male	adult2	31.4	105	105.58	27.0748	1509	9.7141	32.21	29.72	2.49
Apodemus agrarius	157	Dafang	2021	Female	adult1	26.5	95	105.58	27.0748	1509	9.7141	32.21	29.72	2.49
Apodemus agrarius	158	Dafang	2021	Male	adult1	23.2	95	105.58	27.0748	1509	9.7141	32.21	29.72	2.49
Apodemus agrarius	159	Dafang	2021	Female	adult1	24.3	98	105.58	27.0748	1509	9.7141	32.21	29.72	2.49
Apodemus agrarius	160	Dafang	2021	Female	adult1	24.8	100	105.58	27.0748	1509	9.7141	32.21	29.72	2.49
Apodemus agrarius	161	Dafang	2021	Female	adult1	24.8	100	105.58	27.0748	1509	9.7141	32.21	29.72	2.49
Apodemus agrarius	162	Dafang	2021	Male	adult2	35.4	105	105.58	27.0748	1509	9.7141	32.21	29.72	2.49
Apodemus agrarius	163	Dafang	2021	Male	adult2	34.7	109	105.58	27.0748	1509	9.7141	32.21	29.72	2.49
