# Supplementary material for: Body-Size Change in a Rodent Is Affected by Environmental Warming and Population-Specific Thermoneutral Zone
Source: Animals (Basel). 2025 Apr 11;15(8):1112. doi: 10.3390/ani15081112 (PMC12024339; doi:10.3390/ani15081112)
Supplement: Supplementary file 1 [file animals-15-01112-s001.zip › Supplementary data file 2_Temperal_body_size_data.csv]

Species	ID Number	Site	Latitude	Longitude	Year	cYear	Sex	Body_mass	Body_length	Stage	AnnMinTemp
Apodemus agrarius	1	Gongzhuling	43.7658	124.9034	2013	0	Female	23.2	83	Adult1	-0.2285
Apodemus agrarius	2	Gongzhuling	43.7658	124.9034	2013	0	Male	20.6	70	Subadult	-0.2285
Apodemus agrarius	3	Gongzhuling	43.7658	124.9034	2013	0	Male	17.2	67	Subadult	-0.2285
Apodemus agrarius	4	Gongzhuling	43.7658	124.9034	2013	0	Male	17.6	76	Subadult	-0.2285
Apodemus agrarius	5	Gongzhuling	43.7658	124.9034	2013	0	Male	24.7	77	Adult1	-0.2285
Apodemus agrarius	6	Gongzhuling	43.7658	124.9034	2013	0	Male	23.7	72	Adult1	-0.2285
Apodemus agrarius	7	Gongzhuling	43.7658	124.9034	2013	0	Male	32.8	69	Adult2	-0.2285
Apodemus agrarius	8	Gongzhuling	43.7658	124.9034	2013	0	Male	19.5	65	Subadult	-0.2285
Apodemus agrarius	9	Gongzhuling	43.7658	124.9034	2013	0	Male	18.2	65	Subadult	-0.2285
Apodemus agrarius	10	Gongzhuling	43.7658	124.9034	2013	0	Female	21.6	80	Subadult	-0.2285
Apodemus agrarius	11	Gongzhuling	43.7658	124.9034	2013	0	Female	19.6	83	Subadult	-0.2285
Apodemus agrarius	12	Gongzhuling	43.7658	124.9034	2013	0	Male	21.3	83	Subadult	-0.2285
Apodemus agrarius	13	Gongzhuling	43.7658	124.9034	2013	0	Male	17.8	63	Subadult	-0.2285
Apodemus agrarius	14	Gongzhuling	43.7658	124.9034	2013	0	Male	21.2	73	Subadult	-0.2285
Apodemus agrarius	15	Gongzhuling	43.7658	124.9034	2013	0	Male	22.3	74	Subadult	-0.2285
Apodemus agrarius	16	Gongzhuling	43.7658	124.9034	2013	0	Female	22.5	75	Subadult	-0.2285
Apodemus agrarius	17	Gongzhuling	43.7658	124.9034	2013	0	Male	16.3	71	Subadult	-0.2285
Apodemus agrarius	18	Gongzhuling	43.7658	124.9034	2013	0	Male	17.2	75	Subadult	-0.2285
Apodemus agrarius	19	Gongzhuling	43.7658	124.9034	2013	0	Male	20.1	77	Subadult	-0.2285
Apodemus agrarius	20	Gongzhuling	43.7658	124.9034	2013	0	Male	25.8	79	Adult1	-0.2285
Apodemus agrarius	21	Gongzhuling	43.7658	124.9034	2013	0	Male	16.4	69	Subadult	-0.2285
Apodemus agrarius	22	Gongzhuling	43.7658	124.9034	2013	0	Male	17.6	77	Subadult	-0.2285
Apodemus agrarius	23	Gongzhuling	43.7658	124.9034	2013	0	Female	24.5	82	Adult1	-0.2285
Apodemus agrarius	24	Gongzhuling	43.7658	124.9034	2013	0	Male	20.1	71	Subadult	-0.2285
Apodemus agrarius	25	Gongzhuling	43.7658	124.9034	2013	0	Male	18.8	64	Subadult	-0.2285
Apodemus agrarius	26	Gongzhuling	43.7658	124.9034	2013	0	Male	16.3	66	Subadult	-0.2285
Apodemus agrarius	27	Gongzhuling	43.7658	124.9034	2013	0	Male	22.3	84	Subadult	-0.2285
Apodemus agrarius	28	Gongzhuling	43.7658	124.9034	2013	0	Male	24.2	75	Adult1	-0.2285
Apodemus agrarius	29	Gongzhuling	43.7658	124.9034	2013	0	Male	18.1	75	Subadult	-0.2285
Apodemus agrarius	30	Gongzhuling	43.7658	124.9034	2013	0	Male	22.4	79	Subadult	-0.2285
Apodemus agrarius	31	Gongzhuling	43.7658	124.9034	2013	0	Male	27.1	70	Adult1	-0.2285
Apodemus agrarius	32	Gongzhuling	43.7658	124.9034	2013	0	Female	24.1	75	Adult1	-0.2285
Apodemus agrarius	33	Gongzhuling	43.7658	124.9034	2013	0	Female	33.4	91	Adult2	-0.2285
Apodemus agrarius	34	Gongzhuling	43.7658	124.9034	2013	0	Male	20.2	87	Subadult	-0.2285
Apodemus agrarius	35	Gongzhuling	43.7658	124.9034	2013	0	Male	18.9	82	Subadult	-0.2285
Apodemus agrarius	36	Gongzhuling	43.7658	124.9034	2013	0	Male	27.7	105	Adult1	-0.2285
Apodemus agrarius	37	Gongzhuling	43.7658	124.9034	2013	0	Male	29.5	96	Adult2	-0.2285
Apodemus agrarius	38	Gongzhuling	43.7658	124.9034	2013	0	Male	17.6	75	Subadult	-0.2285
Apodemus agrarius	39	Gongzhuling	43.7658	124.9034	2013	0	Male	20.3	84	Subadult	-0.2285
Apodemus agrarius	40	Gongzhuling	43.7658	124.9034	2013	0	Female	22.1	92	Subadult	-0.2285
Apodemus agrarius	41	Gongzhuling	43.7658	124.9034	2013	0	Male	16.4	72	Subadult	-0.2285
Apodemus agrarius	42	Gongzhuling	43.7658	124.9034	2013	0	Male	23.5	88	Adult1	-0.2285
Apodemus agrarius	43	Gongzhuling	43.7658	124.9034	2013	0	Male	19.3	88	Subadult	-0.2285
Apodemus agrarius	44	Gongzhuling	43.7658	124.9034	2013	0	Male	20.2	83	Subadult	-0.2285
Apodemus agrarius	45	Gongzhuling	43.7658	124.9034	2013	0	Female	19.4	83	Subadult	-0.2285
Apodemus agrarius	46	Gongzhuling	43.7658	124.9034	2013	0	Female	31.4	86	Adult2	-0.2285
Apodemus agrarius	47	Gongzhuling	43.7658	124.9034	2013	0	Male	27.55	92	Adult1	-0.2285
Apodemus agrarius	48	Gongzhuling	43.7658	124.9034	2013	0	Male	29.6	99	Adult2	-0.2285
Apodemus agrarius	49	Gongzhuling	43.7658	124.9034	2013	0	Male	20.4	90	Subadult	-0.2285
Apodemus agrarius	50	Gongzhuling	43.7658	124.9034	2013	0	Female	23.1	83	Adult1	-0.2285
Apodemus agrarius	51	Gongzhuling	43.7658	124.9034	2013	0	Male	21.88	95	Subadult	-0.2285
Apodemus agrarius	52	Gongzhuling	43.7658	124.9034	2013	0	Male	21.65	87	Subadult	-0.2285
Apodemus agrarius	53	Gongzhuling	43.7658	124.9034	2013	0	Male	23.72	88	Adult1	-0.2285
Apodemus agrarius	54	Gongzhuling	43.7658	124.9034	2013	0	Female	31.34	95	Adult2	-0.2285
Apodemus agrarius	55	Gongzhuling	43.7658	124.9034	2013	0	Female	21.1	81	Subadult	-0.2285
Apodemus agrarius	56	Gongzhuling	43.7658	124.9034	2013	0	Male	25.8	95	Adult1	-0.2285
Apodemus agrarius	57	Gongzhuling	43.7658	124.9034	2013	0	Male	21.6	85	Subadult	-0.2285
Apodemus agrarius	58	Gongzhuling	43.7658	124.9034	2013	0	Male	28.6	86	Adult1	-0.2285
Apodemus agrarius	59	Gongzhuling	43.7658	124.9034	2013	0	Male	19.7	82	Subadult	-0.2285
Apodemus agrarius	60	Gongzhuling	43.7658	124.9034	2013	0	Male	28.4	97	Adult1	-0.2285
Apodemus agrarius	61	Gongzhuling	43.7658	124.9034	2013	0	Male	17.4	75	Subadult	-0.2285
Apodemus agrarius	62	Gongzhuling	43.7658	124.9034	2013	0	Male	22.4	85	Subadult	-0.2285
Apodemus agrarius	63	Gongzhuling	43.7658	124.9034	2013	0	Male	30.96	93	Adult2	-0.2285
Apodemus agrarius	64	Gongzhuling	43.7658	124.9034	2013	0	Male	28.04	85	Adult1	-0.2285
Apodemus agrarius	65	Gongzhuling	43.7658	124.9034	2013	0	Female	36.34	89	Adult2	-0.2285
Apodemus agrarius	66	Gongzhuling	43.7658	124.9034	2013	0	Male	20.1	76	Subadult	-0.2285
Apodemus agrarius	67	Gongzhuling	43.7658	124.9034	2013	0	Male	23.8	86	Adult1	-0.2285
Apodemus agrarius	68	Gongzhuling	43.7658	124.9034	2013	0	Male	19.4	80	Subadult	-0.2285
Apodemus agrarius	69	Gongzhuling	43.7658	124.9034	2013	0	Male	25.1	87	Adult1	-0.2285
Apodemus agrarius	70	Gongzhuling	43.7658	124.9034	2013	0	Female	25.2	94	Adult1	-0.2285
Apodemus agrarius	71	Gongzhuling	43.7658	124.9034	2013	0	Male	27.2	86	Adult1	-0.2285
Apodemus agrarius	72	Gongzhuling	43.7658	124.9034	2013	0	Male	23.2	85	Adult1	-0.2285
Apodemus agrarius	73	Gongzhuling	43.7658	124.9034	2013	0	Male	22	75	Subadult	-0.2285
Apodemus agrarius	74	Gongzhuling	43.7658	124.9034	2014	1	Male	25.03	99	Adult1	1.4019
Apodemus agrarius	75	Gongzhuling	43.7658	124.9034	2014	1	Female	27.5	102	Adult1	1.4019
Apodemus agrarius	76	Gongzhuling	43.7658	124.9034	2014	1	Female	19.76	72	Subadult	1.4019
Apodemus agrarius	77	Gongzhuling	43.7658	124.9034	2014	1	Female	22.16	94	Subadult	1.4019
Apodemus agrarius	78	Gongzhuling	43.7658	124.9034	2014	1	Female	17.8	85	Subadult	1.4019
Apodemus agrarius	79	Gongzhuling	43.7658	124.9034	2014	1	Male	30.38	100	Adult2	1.4019
Apodemus agrarius	80	Gongzhuling	43.7658	124.9034	2014	1	Male	28.8	101	Adult1	1.4019
Apodemus agrarius	81	Gongzhuling	43.7658	124.9034	2014	1	Male	31.7	108	Adult2	1.4019
Apodemus agrarius	82	Gongzhuling	43.7658	124.9034	2014	1	Male	20.77	85	Subadult	1.4019
Apodemus agrarius	83	Gongzhuling	43.7658	124.9034	2014	1	Male	23.3	86	Adult1	1.4019
Apodemus agrarius	84	Gongzhuling	43.7658	124.9034	2014	1	Male	16.56	86	Subadult	1.4019
Apodemus agrarius	85	Gongzhuling	43.7658	124.9034	2014	1	Male	20.42	82	Subadult	1.4019
Apodemus agrarius	86	Gongzhuling	43.7658	124.9034	2014	1	Male	18.31	84	Subadult	1.4019
Apodemus agrarius	87	Gongzhuling	43.7658	124.9034	2014	1	Male	33.37	103	Adult2	1.4019
Apodemus agrarius	88	Gongzhuling	43.7658	124.9034	2014	1	Male	31.76	95	Adult2	1.4019
Apodemus agrarius	89	Gongzhuling	43.7658	124.9034	2014	1	Male	25.82	95	Adult1	1.4019
Apodemus agrarius	90	Gongzhuling	43.7658	124.9034	2014	1	Male	36.36	105	Adult2	1.4019
Apodemus agrarius	91	Gongzhuling	43.7658	124.9034	2014	1	Male	28.37	90	Adult1	1.4019
Apodemus agrarius	92	Gongzhuling	43.7658	124.9034	2014	1	Female	29.27	86	Adult2	1.4019
Apodemus agrarius	93	Gongzhuling	43.7658	124.9034	2014	1	Male	20.16	85	Subadult	1.4019
Apodemus agrarius	94	Gongzhuling	43.7658	124.9034	2014	1	Male	28.72	95	Adult1	1.4019
Apodemus agrarius	95	Gongzhuling	43.7658	124.9034	2014	1	Male	22.4	85	Subadult	1.4019
Apodemus agrarius	96	Gongzhuling	43.7658	124.9034	2014	1	Male	29.71	102	Adult2	1.4019
Apodemus agrarius	97	Gongzhuling	43.7658	124.9034	2014	1	Female	20.83	82	Subadult	1.4019
Apodemus agrarius	98	Gongzhuling	43.7658	124.9034	2014	1	Male	20.11	90	Subadult	1.4019
Apodemus agrarius	99	Gongzhuling	43.7658	124.9034	2014	1	Male	18.62	80	Subadult	1.4019
Apodemus agrarius	100	Gongzhuling	43.7658	124.9034	2014	1	Male	20.62	81	Subadult	1.4019
Apodemus agrarius	101	Gongzhuling	43.7658	124.9034	2014	1	Male	18.29	82	Subadult	1.4019
Apodemus agrarius	102	Gongzhuling	43.7658	124.9034	2014	1	Female	17.37	85	Subadult	1.4019
Apodemus agrarius	103	Gongzhuling	43.7658	124.9034	2014	1	Male	24.71	90	Adult1	1.4019
Apodemus agrarius	104	Gongzhuling	43.7658	124.9034	2014	1	Male	18.25	80	Subadult	1.4019
Apodemus agrarius	105	Gongzhuling	43.7658	124.9034	2014	1	Male	23.54	85	Adult1	1.4019
Apodemus agrarius	106	Gongzhuling	43.7658	124.9034	2014	1	Male	21.33	95	Subadult	1.4019
Apodemus agrarius	107	Gongzhuling	43.7658	124.9034	2014	1	Female	24.44	85	Adult1	1.4019
Apodemus agrarius	108	Gongzhuling	43.7658	124.9034	2014	1	Male	17.61	71	Subadult	1.4019
Apodemus agrarius	109	Gongzhuling	43.7658	124.9034	2014	1	Male	20.79	85	Subadult	1.4019
Apodemus agrarius	110	Gongzhuling	43.7658	124.9034	2014	1	Female	19.7	82	Subadult	1.4019
Apodemus agrarius	111	Gongzhuling	43.7658	124.9034	2014	1	Male	16.93	85	Subadult	1.4019
Apodemus agrarius	112	Gongzhuling	43.7658	124.9034	2014	1	Male	24.33	92	Adult1	1.4019
Apodemus agrarius	113	Gongzhuling	43.7658	124.9034	2014	1	Male	17.08	80	Subadult	1.4019
Apodemus agrarius	114	Gongzhuling	43.7658	124.9034	2014	1	Male	17.04	70	Subadult	1.4019
Apodemus agrarius	115	Gongzhuling	43.7658	124.9034	2014	1	Female	26.26	80	Adult1	1.4019
Apodemus agrarius	116	Gongzhuling	43.7658	124.9034	2014	1	Male	16.3	70	Subadult	1.4019
Apodemus agrarius	117	Gongzhuling	43.7658	124.9034	2014	1	Male	33.07	95	Adult2	1.4019
Apodemus agrarius	118	Gongzhuling	43.7658	124.9034	2014	1	Male	21.55	85	Subadult	1.4019
Apodemus agrarius	119	Gongzhuling	43.7658	124.9034	2014	1	Male	19.87	80	Subadult	1.4019
Apodemus agrarius	120	Gongzhuling	43.7658	124.9034	2014	1	Female	16.81	80	Subadult	1.4019
Apodemus agrarius	121	Gongzhuling	43.7658	124.9034	2014	1	Male	31.33	95	Adult2	1.4019
Apodemus agrarius	122	Gongzhuling	43.7658	124.9034	2014	1	Male	16.27	82	Subadult	1.4019
Apodemus agrarius	123	Gongzhuling	43.7658	124.9034	2014	1	Female	26.31	85	Adult1	1.4019
Apodemus agrarius	124	Gongzhuling	43.7658	124.9034	2014	1	Male	20.17	83	Subadult	1.4019
Apodemus agrarius	125	Gongzhuling	43.7658	124.9034	2014	1	Female	30.1	90	Adult2	1.4019
Apodemus agrarius	126	Gongzhuling	43.7658	124.9034	2014	1	Male	25.84	85	Adult1	1.4019
Apodemus agrarius	127	Gongzhuling	43.7658	124.9034	2014	1	Male	23.93	85	Adult1	1.4019
Apodemus agrarius	128	Gongzhuling	43.7658	124.9034	2014	1	Female	20.18	80	Subadult	1.4019
Apodemus agrarius	129	Gongzhuling	43.7658	124.9034	2014	1	Male	22.17	80	Subadult	1.4019
Apodemus agrarius	130	Gongzhuling	43.7658	124.9034	2014	1	Female	20.82	80	Subadult	1.4019
Apodemus agrarius	131	Gongzhuling	43.7658	124.9034	2014	1	Male	23.05	80	Adult1	1.4019
Apodemus agrarius	132	Gongzhuling	43.7658	124.9034	2014	1	Male	33.38	96	Adult2	1.4019
Apodemus agrarius	133	Gongzhuling	43.7658	124.9034	2014	1	Male	32.41	95	Adult2	1.4019
Apodemus agrarius	134	Gongzhuling	43.7658	124.9034	2014	1	Male	22.85	85	Subadult	1.4019
Apodemus agrarius	135	Gongzhuling	43.7658	124.9034	2014	1	Female	32.81	85	Adult2	1.4019
Apodemus agrarius	136	Gongzhuling	43.7658	124.9034	2014	1	Female	25.64	85	Adult1	1.4019
Apodemus agrarius	137	Gongzhuling	43.7658	124.9034	2014	1	Male	20.06	85	Subadult	1.4019
Apodemus agrarius	138	Gongzhuling	43.7658	124.9034	2014	1	Male	20.13	85	Subadult	1.4019
Apodemus agrarius	139	Gongzhuling	43.7658	124.9034	2014	1	Male	17.19	85	Subadult	1.4019
Apodemus agrarius	140	Gongzhuling	43.7658	124.9034	2014	1	Male	21.9	80	Subadult	1.4019
Apodemus agrarius	141	Gongzhuling	43.7658	124.9034	2014	1	Male	27.59	90	Adult1	1.4019
Apodemus agrarius	142	Gongzhuling	43.7658	124.9034	2014	1	Male	23.22	82	Adult1	1.4019
Apodemus agrarius	143	Gongzhuling	43.7658	124.9034	2014	1	Male	20.49	89	Subadult	1.4019
Apodemus agrarius	144	Gongzhuling	43.7658	124.9034	2014	1	Male	19.3	80	Subadult	1.4019
Apodemus agrarius	145	Gongzhuling	43.7658	124.9034	2014	1	Male	18.92	90	Subadult	1.4019
Apodemus agrarius	146	Gongzhuling	43.7658	124.9034	2014	1	Male	20.84	85	Subadult	1.4019
Apodemus agrarius	147	Gongzhuling	43.7658	124.9034	2014	1	Male	23.56	90	Adult1	1.4019
Apodemus agrarius	148	Gongzhuling	43.7658	124.9034	2014	1	Female	23.19	95	Adult1	1.4019
Apodemus agrarius	149	Gongzhuling	43.7658	124.9034	2014	1	Male	23.48	92	Adult1	1.4019
Apodemus agrarius	150	Gongzhuling	43.7658	124.9034	2014	1	Male	25.02	95	Adult1	1.4019
Apodemus agrarius	151	Gongzhuling	43.7658	124.9034	2014	1	Male	20.28	90	Subadult	1.4019
Apodemus agrarius	152	Gongzhuling	43.7658	124.9034	2014	1	Male	18.86	80	Subadult	1.4019
Apodemus agrarius	153	Gongzhuling	43.7658	124.9034	2014	1	Male	19.64	85	Subadult	1.4019
Apodemus agrarius	154	Gongzhuling	43.7658	124.9034	2014	1	Male	19.16	95	Subadult	1.4019
Apodemus agrarius	155	Gongzhuling	43.7658	124.9034	2014	1	Female	22.96	90	Subadult	1.4019
Apodemus agrarius	156	Gongzhuling	43.7658	124.9034	2014	1	Female	16.34	75	Subadult	1.4019
Apodemus agrarius	157	Gongzhuling	43.7658	124.9034	2014	1	Male	25.69	90	Adult1	1.4019
Apodemus agrarius	158	Gongzhuling	43.7658	124.9034	2014	1	Male	25.35	95	Adult1	1.4019
Apodemus agrarius	159	Gongzhuling	43.7658	124.9034	2015	2	Female	26.63	NA	Adult1	2.1607
Apodemus agrarius	160	Gongzhuling	43.7658	124.9034	2015	2	Male	20.94	NA	Subadult	2.1607
Apodemus agrarius	161	Gongzhuling	43.7658	124.9034	2015	2	Male	24.79	NA	Adult1	2.1607
Apodemus agrarius	162	Gongzhuling	43.7658	124.9034	2015	2	Male	28.73	NA	Adult1	2.1607
Apodemus agrarius	163	Gongzhuling	43.7658	124.9034	2015	2	Male	33.04	NA	Adult2	2.1607
Apodemus agrarius	164	Gongzhuling	43.7658	124.9034	2015	2	Male	18.57	NA	Subadult	2.1607
Apodemus agrarius	165	Gongzhuling	43.7658	124.9034	2015	2	Male	16.22	NA	Subadult	2.1607
Apodemus agrarius	166	Gongzhuling	43.7658	124.9034	2015	2	Male	23.52	NA	Adult1	2.1607
Apodemus agrarius	167	Gongzhuling	43.7658	124.9034	2015	2	Male	26.8	NA	Adult1	2.1607
Apodemus agrarius	168	Gongzhuling	43.7658	124.9034	2015	2	Female	20.91	NA	Subadult	2.1607
Apodemus agrarius	169	Gongzhuling	43.7658	124.9034	2015	2	Female	16.83	NA	Subadult	2.1607
Apodemus agrarius	170	Gongzhuling	43.7658	124.9034	2015	2	Male	17.87	NA	Subadult	2.1607
Apodemus agrarius	171	Gongzhuling	43.7658	124.9034	2015	2	Female	17.75	NA	Subadult	2.1607
Apodemus agrarius	172	Gongzhuling	43.7658	124.9034	2015	2	Male	19.04	NA	Subadult	2.1607
Apodemus agrarius	173	Gongzhuling	43.7658	124.9034	2015	2	Male	16.27	NA	Subadult	2.1607
Apodemus agrarius	174	Gongzhuling	43.7658	124.9034	2015	2	Male	16.98	NA	Subadult	2.1607
Apodemus agrarius	175	Gongzhuling	43.7658	124.9034	2015	2	Male	32.48	NA	Adult2	2.1607
Apodemus agrarius	176	Gongzhuling	43.7658	124.9034	2015	2	Female	30.06	NA	Adult2	2.1607
Apodemus agrarius	177	Gongzhuling	43.7658	124.9034	2015	2	Male	19.07	NA	Subadult	2.1607
Apodemus agrarius	178	Gongzhuling	43.7658	124.9034	2015	2	Male	19.83	NA	Subadult	2.1607
Apodemus agrarius	179	Gongzhuling	43.7658	124.9034	2015	2	Female	23.41	NA	Adult1	2.1607
Apodemus agrarius	180	Gongzhuling	43.7658	124.9034	2015	2	Female	18.32	NA	Subadult	2.1607
Apodemus agrarius	181	Gongzhuling	43.7658	124.9034	2015	2	Male	19.11	NA	Subadult	2.1607
Apodemus agrarius	182	Gongzhuling	43.7658	124.9034	2015	2	Male	17.33	NA	Subadult	2.1607
Apodemus agrarius	183	Gongzhuling	43.7658	124.9034	2015	2	Male	19.53	NA	Subadult	2.1607
Apodemus agrarius	184	Gongzhuling	43.7658	124.9034	2015	2	Male	18.23	NA	Subadult	2.1607
Apodemus agrarius	185	Gongzhuling	43.7658	124.9034	2015	2	Male	19.19	NA	Subadult	2.1607
Apodemus agrarius	186	Gongzhuling	43.7658	124.9034	2015	2	Male	27.19	NA	Adult1	2.1607
Apodemus agrarius	187	Gongzhuling	43.7658	124.9034	2015	2	Male	21.34	NA	Subadult	2.1607
Apodemus agrarius	188	Gongzhuling	43.7658	124.9034	2015	2	Male	29.09	NA	Adult2	2.1607
Apodemus agrarius	189	Gongzhuling	43.7658	124.9034	2015	2	Male	17.87	NA	Subadult	2.1607
Apodemus agrarius	190	Gongzhuling	43.7658	124.9034	2015	2	Female	19.8	NA	Subadult	2.1607
Apodemus agrarius	191	Gongzhuling	43.7658	124.9034	2015	2	Male	21.43	NA	Subadult	2.1607
Apodemus agrarius	192	Gongzhuling	43.7658	124.9034	2015	2	Female	18.71	NA	Subadult	2.1607
Apodemus agrarius	193	Gongzhuling	43.7658	124.9034	2015	2	Male	22.68	NA	Subadult	2.1607
Apodemus agrarius	194	Gongzhuling	43.7658	124.9034	2015	2	Male	18.38	NA	Subadult	2.1607
Apodemus agrarius	195	Gongzhuling	43.7658	124.9034	2015	2	Male	24.05	NA	Adult1	2.1607
Apodemus agrarius	196	Gongzhuling	43.7658	124.9034	2015	2	Male	24.77	NA	Adult1	2.1607
Apodemus agrarius	197	Gongzhuling	43.7658	124.9034	2015	2	Male	29.43	NA	Adult2	2.1607
Apodemus agrarius	198	Gongzhuling	43.7658	124.9034	2015	2	Male	22.7	NA	Subadult	2.1607
Apodemus agrarius	199	Gongzhuling	43.7658	124.9034	2015	2	Male	23.15	NA	Adult1	2.1607
Apodemus agrarius	200	Gongzhuling	43.7658	124.9034	2015	2	Male	27.95	NA	Adult1	2.1607
Apodemus agrarius	201	Gongzhuling	43.7658	124.9034	2015	2	Male	17.33	NA	Subadult	2.1607
Apodemus agrarius	202	Gongzhuling	43.7658	124.9034	2015	2	Male	35.44	NA	Adult2	2.1607
Apodemus agrarius	203	Gongzhuling	43.7658	124.9034	2015	2	Male	20.43	NA	Subadult	2.1607
Apodemus agrarius	204	Gongzhuling	43.7658	124.9034	2015	2	Male	27.14	NA	Adult1	2.1607
Apodemus agrarius	205	Gongzhuling	43.7658	124.9034	2015	2	Male	30.22	NA	Adult2	2.1607
Apodemus agrarius	206	Gongzhuling	43.7658	124.9034	2015	2	Male	20.58	NA	Subadult	2.1607
Apodemus agrarius	207	Gongzhuling	43.7658	124.9034	2015	2	Male	18.86	NA	Subadult	2.1607
Apodemus agrarius	208	Gongzhuling	43.7658	124.9034	2015	2	Male	22.63	NA	Subadult	2.1607
Apodemus agrarius	209	Gongzhuling	43.7658	124.9034	2015	2	Male	19.12	NA	Subadult	2.1607
Apodemus agrarius	210	Gongzhuling	43.7658	124.9034	2015	2	Male	24.27	NA	Adult1	2.1607
Apodemus agrarius	211	Gongzhuling	43.7658	124.9034	2015	2	Male	25.1	NA	Adult1	2.1607
Apodemus agrarius	212	Gongzhuling	43.7658	124.9034	2015	2	Female	21.24	NA	Subadult	2.1607
Apodemus agrarius	213	Gongzhuling	43.7658	124.9034	2015	2	Male	29.38	NA	Adult2	2.1607
Apodemus agrarius	214	Gongzhuling	43.7658	124.9034	2015	2	Male	16.01	NA	Subadult	2.1607
Apodemus agrarius	215	Gongzhuling	43.7658	124.9034	2015	2	Male	34.98	NA	Adult2	2.1607
Apodemus agrarius	216	Gongzhuling	43.7658	124.9034	2015	2	Female	24.86	NA	Adult1	2.1607
Apodemus agrarius	217	Gongzhuling	43.7658	124.9034	2015	2	Male	16.28	NA	Subadult	2.1607
Apodemus agrarius	218	Gongzhuling	43.7658	124.9034	2015	2	Female	27.57	NA	Adult1	2.1607
Apodemus agrarius	219	Gongzhuling	43.7658	124.9034	2015	2	Male	26.02	NA	Adult1	2.1607
Apodemus agrarius	220	Gongzhuling	43.7658	124.9034	2015	2	Male	29.41	NA	Adult2	2.1607
Apodemus agrarius	221	Gongzhuling	43.7658	124.9034	2015	2	Male	16.87	NA	Subadult	2.1607
Apodemus agrarius	222	Gongzhuling	43.7658	124.9034	2015	2	Male	18.15	NA	Subadult	2.1607
Apodemus agrarius	223	Gongzhuling	43.7658	124.9034	2015	2	Female	23.72	NA	Adult1	2.1607
Apodemus agrarius	224	Gongzhuling	43.7658	124.9034	2015	2	Male	16.35	NA	Subadult	2.1607
Apodemus agrarius	225	Gongzhuling	43.7658	124.9034	2015	2	Male	17.72	NA	Subadult	2.1607
Apodemus agrarius	226	Gongzhuling	43.7658	124.9034	2016	3	Female	27.21	NA	Adult1	1.9644
Apodemus agrarius	227	Gongzhuling	43.7658	124.9034	2016	3	Male	31.21	NA	Adult2	1.9644
Apodemus agrarius	228	Gongzhuling	43.7658	124.9034	2016	3	Female	21.92	NA	Subadult	1.9644
Apodemus agrarius	229	Gongzhuling	43.7658	124.9034	2016	3	Male	32.38	NA	Adult2	1.9644
Apodemus agrarius	230	Gongzhuling	43.7658	124.9034	2016	3	Male	27.15	NA	Adult1	1.9644
Apodemus agrarius	231	Gongzhuling	43.7658	124.9034	2016	3	Male	17.03	NA	Subadult	1.9644
Apodemus agrarius	232	Gongzhuling	43.7658	124.9034	2016	3	Male	32.46	NA	Adult2	1.9644
Apodemus agrarius	233	Gongzhuling	43.7658	124.9034	2016	3	Male	23.47	NA	Adult1	1.9644
Apodemus agrarius	234	Gongzhuling	43.7658	124.9034	2016	3	Male	17.75	NA	Subadult	1.9644
Apodemus agrarius	235	Gongzhuling	43.7658	124.9034	2016	3	Male	23.53	NA	Adult1	1.9644
Apodemus agrarius	236	Gongzhuling	43.7658	124.9034	2016	3	Female	25.62	NA	Adult1	1.9644
Apodemus agrarius	237	Gongzhuling	43.7658	124.9034	2016	3	Male	21.89	NA	Subadult	1.9644
Apodemus agrarius	238	Gongzhuling	43.7658	124.9034	2016	3	Male	27.13	NA	Adult1	1.9644
Apodemus agrarius	239	Gongzhuling	43.7658	124.9034	2016	3	Male	16.82	NA	Subadult	1.9644
Apodemus agrarius	240	Gongzhuling	43.7658	124.9034	2016	3	Male	23.39	NA	Adult1	1.9644
Apodemus agrarius	241	Gongzhuling	43.7658	124.9034	2016	3	Male	23.68	NA	Adult1	1.9644
Apodemus agrarius	242	Gongzhuling	43.7658	124.9034	2016	3	Male	19.9	NA	Subadult	1.9644
Apodemus agrarius	243	Gongzhuling	43.7658	124.9034	2016	3	Male	26.08	NA	Adult1	1.9644
Apodemus agrarius	244	Gongzhuling	43.7658	124.9034	2016	3	Male	26.85	NA	Adult1	1.9644
Apodemus agrarius	245	Gongzhuling	43.7658	124.9034	2016	3	Male	24.88	NA	Adult1	1.9644
Apodemus agrarius	246	Gongzhuling	43.7658	124.9034	2016	3	Male	19.53	NA	Subadult	1.9644
Apodemus agrarius	247	Gongzhuling	43.7658	124.9034	2016	3	Male	16.49	NA	Subadult	1.9644
Apodemus agrarius	248	Gongzhuling	43.7658	124.9034	2016	3	Male	28.63	NA	Adult1	1.9644
Apodemus agrarius	249	Gongzhuling	43.7658	124.9034	2016	3	Male	35.4	NA	Adult2	1.9644
Apodemus agrarius	250	Gongzhuling	43.7658	124.9034	2016	3	Female	30.11	NA	Adult2	1.9644
Apodemus agrarius	251	Gongzhuling	43.7658	124.9034	2016	3	Male	24.5	NA	Adult1	1.9644
Apodemus agrarius	252	Gongzhuling	43.7658	124.9034	2016	3	Male	32.66	NA	Adult2	1.9644
Apodemus agrarius	253	Gongzhuling	43.7658	124.9034	2016	3	Male	24.81	NA	Adult1	1.9644
Apodemus agrarius	254	Gongzhuling	43.7658	124.9034	2016	3	Female	35.59	NA	Adult2	1.9644
Apodemus agrarius	255	Gongzhuling	43.7658	124.9034	2016	3	Female	19.02	NA	Subadult	1.9644
Apodemus agrarius	256	Gongzhuling	43.7658	124.9034	2016	3	Male	24.01	NA	Adult1	1.9644
Apodemus agrarius	257	Gongzhuling	43.7658	124.9034	2016	3	Male	25.57	NA	Adult1	1.9644
Apodemus agrarius	258	Gongzhuling	43.7658	124.9034	2016	3	Male	18.93	NA	Subadult	1.9644
Apodemus agrarius	259	Gongzhuling	43.7658	124.9034	2016	3	Male	22.52	NA	Subadult	1.9644
Apodemus agrarius	260	Gongzhuling	43.7658	124.9034	2016	3	Male	22.53	NA	Subadult	1.9644
Apodemus agrarius	261	Gongzhuling	43.7658	124.9034	2016	3	Male	28.54	NA	Adult1	1.9644
Apodemus agrarius	262	Gongzhuling	43.7658	124.9034	2016	3	Male	29.19	NA	Adult2	1.9644
Apodemus agrarius	263	Gongzhuling	43.7658	124.9034	2016	3	Male	24.61	NA	Adult1	1.9644
Apodemus agrarius	264	Gongzhuling	43.7658	124.9034	2016	3	Male	20.98	NA	Subadult	1.9644
Apodemus agrarius	265	Gongzhuling	43.7658	124.9034	2016	3	Male	18.25	NA	Subadult	1.9644
Apodemus agrarius	266	Gongzhuling	43.7658	124.9034	2016	3	Male	21.91	NA	Subadult	1.9644
Apodemus agrarius	267	Gongzhuling	43.7658	124.9034	2016	3	Male	29.56	NA	Adult2	1.9644
Apodemus agrarius	268	Gongzhuling	43.7658	124.9034	2016	3	Male	25.45	NA	Adult1	1.9644
Apodemus agrarius	269	Gongzhuling	43.7658	124.9034	2016	3	Male	27.03	NA	Adult1	1.9644
Apodemus agrarius	270	Gongzhuling	43.7658	124.9034	2016	3	Male	31.91	NA	Adult2	1.9644
Apodemus agrarius	271	Gongzhuling	43.7658	124.9034	2016	3	Male	20.61	NA	Subadult	1.9644
Apodemus agrarius	272	Gongzhuling	43.7658	124.9034	2016	3	Male	24.53	NA	Adult1	1.9644
Apodemus agrarius	273	Gongzhuling	43.7658	124.9034	2016	3	Male	24.05	NA	Adult1	1.9644
Apodemus agrarius	274	Gongzhuling	43.7658	124.9034	2016	3	Male	18.48	NA	Subadult	1.9644
Apodemus agrarius	275	Gongzhuling	43.7658	124.9034	2016	3	Male	28.72	NA	Adult1	1.9644
Apodemus agrarius	276	Gongzhuling	43.7658	124.9034	2016	3	Female	32.82	NA	Adult2	1.9644
Apodemus agrarius	277	Gongzhuling	43.7658	124.9034	2016	3	Female	24.87	NA	Adult1	1.9644
Apodemus agrarius	278	Gongzhuling	43.7658	124.9034	2016	3	Female	27.95	NA	Adult1	1.9644
Apodemus agrarius	279	Gongzhuling	43.7658	124.9034	2016	3	Male	19.44	NA	Subadult	1.9644
Apodemus agrarius	280	Gongzhuling	43.7658	124.9034	2016	3	Male	29.69	NA	Adult2	1.9644
Apodemus agrarius	281	Gongzhuling	43.7658	124.9034	2016	3	Male	22.87	NA	Subadult	1.9644
Apodemus agrarius	282	Gongzhuling	43.7658	124.9034	2016	3	Male	29.5	NA	Adult2	1.9644
Apodemus agrarius	283	Gongzhuling	43.7658	124.9034	2016	3	Female	25.44	NA	Adult1	1.9644
Apodemus agrarius	284	Gongzhuling	43.7658	124.9034	2016	3	Female	26.62	NA	Adult1	1.9644
Apodemus agrarius	285	Gongzhuling	43.7658	124.9034	2016	3	Female	30.42	NA	Adult2	1.9644
Apodemus agrarius	286	Gongzhuling	43.7658	124.9034	2016	3	Female	29.74	NA	Adult2	1.9644
Apodemus agrarius	287	Gongzhuling	43.7658	124.9034	2016	3	Female	32.26	NA	Adult2	1.9644
Apodemus agrarius	288	Gongzhuling	43.7658	124.9034	2016	3	Female	17.19	NA	Subadult	1.9644
Apodemus agrarius	289	Gongzhuling	43.7658	124.9034	2016	3	Male	32.61	NA	Adult2	1.9644
Apodemus agrarius	290	Gongzhuling	43.7658	124.9034	2016	3	Male	33.79	NA	Adult2	1.9644
Apodemus agrarius	291	Gongzhuling	43.7658	124.9034	2016	3	Male	17	NA	Subadult	1.9644
Apodemus agrarius	292	Gongzhuling	43.7658	124.9034	2016	3	Male	19.6	NA	Subadult	1.9644
Apodemus agrarius	293	Gongzhuling	43.7658	124.9034	2016	3	Female	16.28	NA	Subadult	1.9644
Apodemus agrarius	294	Gongzhuling	43.7658	124.9034	2016	3	Male	19.67	NA	Subadult	1.9644
Apodemus agrarius	295	Gongzhuling	43.7658	124.9034	2016	3	Female	36.78	NA	Adult2	1.9644
Apodemus agrarius	296	Gongzhuling	43.7658	124.9034	2016	3	Male	16.83	NA	Subadult	1.9644
Apodemus agrarius	297	Gongzhuling	43.7658	124.9034	2016	3	Male	22.91	NA	Subadult	1.9644
Apodemus agrarius	298	Gongzhuling	43.7658	124.9034	2016	3	Male	17.82	NA	Subadult	1.9644
Apodemus agrarius	299	Gongzhuling	43.7658	124.9034	2016	3	Male	27.72	NA	Adult1	1.9644
Apodemus agrarius	300	Gongzhuling	43.7658	124.9034	2016	3	Male	19.25	NA	Subadult	1.9644
Apodemus agrarius	301	Gongzhuling	43.7658	124.9034	2016	3	Male	32.47	NA	Adult2	1.9644
Apodemus agrarius	302	Gongzhuling	43.7658	124.9034	2016	3	Male	19.46	NA	Subadult	1.9644
Apodemus agrarius	303	Gongzhuling	43.7658	124.9034	2016	3	Male	23.05	NA	Adult1	1.9644
Apodemus agrarius	304	Gongzhuling	43.7658	124.9034	2016	3	Male	24.15	NA	Adult1	1.9644
Apodemus agrarius	305	Gongzhuling	43.7658	124.9034	2016	3	Male	34.92	NA	Adult2	1.9644
Apodemus agrarius	306	Gongzhuling	43.7658	124.9034	2016	3	Female	36.67	NA	Adult2	1.9644
Apodemus agrarius	307	Gongzhuling	43.7658	124.9034	2016	3	Female	26.16	NA	Adult1	1.9644
Apodemus agrarius	308	Gongzhuling	43.7658	124.9034	2016	3	Female	31.99	NA	Adult2	1.9644
Apodemus agrarius	309	Gongzhuling	43.7658	124.9034	2016	3	Female	26.27	NA	Adult1	1.9644
Apodemus agrarius	310	Gongzhuling	43.7658	124.9034	2016	3	Female	19.4	NA	Subadult	1.9644
Apodemus agrarius	311	Gongzhuling	43.7658	124.9034	2016	3	Male	18.27	NA	Subadult	1.9644
Apodemus agrarius	312	Gongzhuling	43.7658	124.9034	2016	3	Female	30.28	NA	Adult2	1.9644
Apodemus agrarius	313	Gongzhuling	43.7658	124.9034	2016	3	Male	24.76	NA	Adult1	1.9644
Apodemus agrarius	314	Gongzhuling	43.7658	124.9034	2016	3	Male	24.59	NA	Adult1	1.9644
Apodemus agrarius	315	Gongzhuling	43.7658	124.9034	2016	3	Female	16.23	NA	Subadult	1.9644
Apodemus agrarius	316	Gongzhuling	43.7658	124.9034	2016	3	Male	18.88	NA	Subadult	1.9644
Apodemus agrarius	317	Gongzhuling	43.7658	124.9034	2016	3	Female	34.33	NA	Adult2	1.9644
Apodemus agrarius	318	Gongzhuling	43.7658	124.9034	2016	3	Male	21.53	NA	Subadult	1.9644
Apodemus agrarius	319	Gongzhuling	43.7658	124.9034	2016	3	Male	36.37	NA	Adult2	1.9644
Apodemus agrarius	320	Gongzhuling	43.7658	124.9034	2016	3	Male	20.68	NA	Subadult	1.9644
Apodemus agrarius	321	Gongzhuling	43.7658	124.9034	2016	3	Male	16.67	NA	Subadult	1.9644
Apodemus agrarius	322	Gongzhuling	43.7658	124.9034	2016	3	Male	19.57	NA	Subadult	1.9644
Apodemus agrarius	323	Gongzhuling	43.7658	124.9034	2016	3	Male	28.03	NA	Adult1	1.9644
Apodemus agrarius	324	Gongzhuling	43.7658	124.9034	2016	3	Female	18.72	NA	Subadult	1.9644
Apodemus agrarius	325	Gongzhuling	43.7658	124.9034	2016	3	Male	25.31	NA	Adult1	1.9644
Apodemus agrarius	326	Gongzhuling	43.7658	124.9034	2017	4	Male	20.57	NA	Subadult	1.8755
Apodemus agrarius	327	Gongzhuling	43.7658	124.9034	2017	4	Male	24.76	NA	Adult1	1.8755
Apodemus agrarius	328	Gongzhuling	43.7658	124.9034	2017	4	Male	25.36	NA	Adult1	1.8755
Apodemus agrarius	329	Gongzhuling	43.7658	124.9034	2017	4	Male	35.07	NA	Adult2	1.8755
Apodemus agrarius	330	Gongzhuling	43.7658	124.9034	2017	4	Male	25.38	NA	Adult1	1.8755
Apodemus agrarius	331	Gongzhuling	43.7658	124.9034	2017	4	Male	26.15	NA	Adult1	1.8755
Apodemus agrarius	332	Gongzhuling	43.7658	124.9034	2017	4	Male	20.87	NA	Subadult	1.8755
Apodemus agrarius	333	Gongzhuling	43.7658	124.9034	2017	4	Male	24.62	NA	Adult1	1.8755
Apodemus agrarius	334	Gongzhuling	43.7658	124.9034	2017	4	Male	16.72	NA	Subadult	1.8755
Apodemus agrarius	335	Gongzhuling	43.7658	124.9034	2017	4	Male	21.28	NA	Subadult	1.8755
Apodemus agrarius	336	Gongzhuling	43.7658	124.9034	2017	4	Male	27.83	NA	Adult1	1.8755
Apodemus agrarius	337	Gongzhuling	43.7658	124.9034	2017	4	Male	19.14	NA	Subadult	1.8755
Apodemus agrarius	338	Gongzhuling	43.7658	124.9034	2017	4	Male	35.44	NA	Adult2	1.8755
Apodemus agrarius	339	Gongzhuling	43.7658	124.9034	2017	4	Male	21.27	NA	Subadult	1.8755
Apodemus agrarius	340	Gongzhuling	43.7658	124.9034	2017	4	Male	20.52	NA	Subadult	1.8755
Apodemus agrarius	341	Gongzhuling	43.7658	124.9034	2017	4	Male	20.58	NA	Subadult	1.8755
Apodemus agrarius	342	Gongzhuling	43.7658	124.9034	2017	4	Male	16.71	NA	Subadult	1.8755
Apodemus agrarius	343	Gongzhuling	43.7658	124.9034	2017	4	Female	27.61	NA	Adult1	1.8755
Apodemus agrarius	344	Gongzhuling	43.7658	124.9034	2017	4	Male	25.15	NA	Adult1	1.8755
Apodemus agrarius	345	Gongzhuling	43.7658	124.9034	2017	4	Male	16.14	NA	Subadult	1.8755
Apodemus agrarius	346	Gongzhuling	43.7658	124.9034	2017	4	Male	25.35	NA	Adult1	1.8755
Apodemus agrarius	347	Gongzhuling	43.7658	124.9034	2017	4	Male	19.65	NA	Subadult	1.8755
Apodemus agrarius	348	Gongzhuling	43.7658	124.9034	2017	4	Male	26.96	NA	Adult1	1.8755
Apodemus agrarius	349	Gongzhuling	43.7658	124.9034	2017	4	Male	26.78	NA	Adult1	1.8755
Apodemus agrarius	350	Gongzhuling	43.7658	124.9034	2017	4	Male	21.95	NA	Subadult	1.8755
Apodemus agrarius	351	Gongzhuling	43.7658	124.9034	2017	4	Male	20.56	NA	Subadult	1.8755
Apodemus agrarius	352	Gongzhuling	43.7658	124.9034	2017	4	Female	32.94	NA	Adult2	1.8755
Apodemus agrarius	353	Gongzhuling	43.7658	124.9034	2017	4	Female	18.06	NA	Subadult	1.8755
Apodemus agrarius	354	Gongzhuling	43.7658	124.9034	2017	4	Male	22.34	NA	Subadult	1.8755
Apodemus agrarius	355	Gongzhuling	43.7658	124.9034	2017	4	Male	19.49	NA	Subadult	1.8755
Apodemus agrarius	356	Gongzhuling	43.7658	124.9034	2017	4	Male	22.09	NA	Subadult	1.8755
Apodemus agrarius	357	Gongzhuling	43.7658	124.9034	2017	4	Male	24.62	NA	Adult1	1.8755
Apodemus agrarius	358	Gongzhuling	43.7658	124.9034	2017	4	Female	23.48	NA	Adult1	1.8755
Apodemus agrarius	359	Gongzhuling	43.7658	124.9034	2017	4	Male	21.89	NA	Subadult	1.8755
Apodemus agrarius	360	Gongzhuling	43.7658	124.9034	2017	4	Female	16.14	NA	Subadult	1.8755
Apodemus agrarius	361	Gongzhuling	43.7658	124.9034	2017	4	Female	17.73	NA	Subadult	1.8755
Apodemus agrarius	362	Gongzhuling	43.7658	124.9034	2017	4	Male	25.84	NA	Adult1	1.8755
Apodemus agrarius	363	Gongzhuling	43.7658	124.9034	2017	4	Male	16.28	NA	Subadult	1.8755
Apodemus agrarius	364	Gongzhuling	43.7658	124.9034	2017	4	Male	17.18	NA	Subadult	1.8755
Apodemus agrarius	365	Gongzhuling	43.7658	124.9034	2017	4	Male	25.62	NA	Adult1	1.8755
Apodemus agrarius	366	Gongzhuling	43.7658	124.9034	2017	4	Male	23.53	NA	Adult1	1.8755
Apodemus agrarius	367	Gongzhuling	43.7658	124.9034	2017	4	Male	36.65	NA	Adult2	1.8755
Apodemus agrarius	368	Gongzhuling	43.7658	124.9034	2017	4	Female	17.73	NA	Subadult	1.8755
Apodemus agrarius	369	Gongzhuling	43.7658	124.9034	2017	4	Male	20.54	NA	Subadult	1.8755
Apodemus agrarius	370	Gongzhuling	43.7658	124.9034	2017	4	Male	22.49	NA	Subadult	1.8755
Apodemus agrarius	371	Gongzhuling	43.7658	124.9034	2017	4	Male	22.7	NA	Subadult	1.8755
Apodemus agrarius	372	Gongzhuling	43.7658	124.9034	2017	4	Male	33.98	NA	Adult2	1.8755
Apodemus agrarius	373	Gongzhuling	43.7658	124.9034	2017	4	Male	21.15	NA	Subadult	1.8755
Apodemus agrarius	374	Gongzhuling	43.7658	124.9034	2017	4	Male	16.91	NA	Subadult	1.8755
Apodemus agrarius	375	Gongzhuling	43.7658	124.9034	2017	4	Male	18.31	NA	Subadult	1.8755
Apodemus agrarius	376	Gongzhuling	43.7658	124.9034	2017	4	Female	30.78	NA	Adult2	1.8755
Apodemus agrarius	377	Gongzhuling	43.7658	124.9034	2017	4	Male	19.55	NA	Subadult	1.8755
Apodemus agrarius	378	Gongzhuling	43.7658	124.9034	2017	4	Male	28.12	NA	Adult1	1.8755
Apodemus agrarius	379	Gongzhuling	43.7658	124.9034	2017	4	Male	17.58	NA	Subadult	1.8755
Apodemus agrarius	380	Gongzhuling	43.7658	124.9034	2017	4	Male	23.37	NA	Adult1	1.8755
Apodemus agrarius	381	Gongzhuling	43.7658	124.9034	2017	4	Male	18.73	NA	Subadult	1.8755
Apodemus agrarius	382	Gongzhuling	43.7658	124.9034	2017	4	Female	17.67	NA	Subadult	1.8755
Apodemus agrarius	383	Gongzhuling	43.7658	124.9034	2017	4	Male	20.28	NA	Subadult	1.8755
Apodemus agrarius	384	Gongzhuling	43.7658	124.9034	2017	4	Female	18.54	NA	Subadult	1.8755
Apodemus agrarius	385	Gongzhuling	43.7658	124.9034	2017	4	Male	21.34	NA	Subadult	1.8755
Apodemus agrarius	386	Gongzhuling	43.7658	124.9034	2017	4	Male	23.27	NA	Adult1	1.8755
Apodemus agrarius	387	Gongzhuling	43.7658	124.9034	2017	4	Male	21.26	NA	Subadult	1.8755
Apodemus agrarius	388	Gongzhuling	43.7658	124.9034	2017	4	Male	18.24	NA	Subadult	1.8755
Apodemus agrarius	389	Gongzhuling	43.7658	124.9034	2017	4	Female	28.39	NA	Adult1	1.8755
Apodemus agrarius	390	Gongzhuling	43.7658	124.9034	2017	4	Male	31.22	NA	Adult2	1.8755
Apodemus agrarius	391	Gongzhuling	43.7658	124.9034	2017	4	Male	25.19	NA	Adult1	1.8755
Apodemus agrarius	392	Gongzhuling	43.7658	124.9034	2017	4	Male	32.61	NA	Adult2	1.8755
Apodemus agrarius	393	Gongzhuling	43.7658	124.9034	2017	4	Male	19.85	NA	Subadult	1.8755
Apodemus agrarius	394	Gongzhuling	43.7658	124.9034	2018	5	Male	27.22	86	Adult1	2.1314
Apodemus agrarius	395	Gongzhuling	43.7658	124.9034	2018	5	Female	25.77	90	Adult1	2.1314
Apodemus agrarius	396	Gongzhuling	43.7658	124.9034	2018	5	Male	24.22	86	Adult1	2.1314
Apodemus agrarius	397	Gongzhuling	43.7658	124.9034	2018	5	Male	26.63	89	Adult1	2.1314
Apodemus agrarius	398	Gongzhuling	43.7658	124.9034	2018	5	Male	27.5	92	Adult1	2.1314
Apodemus agrarius	399	Gongzhuling	43.7658	124.9034	2018	5	Male	21.08	99	Subadult	2.1314
Apodemus agrarius	400	Gongzhuling	43.7658	124.9034	2018	5	Male	27.2	79	Adult1	2.1314
Apodemus agrarius	401	Gongzhuling	43.7658	124.9034	2018	5	Male	26.91	85	Adult1	2.1314
Apodemus agrarius	402	Gongzhuling	43.7658	124.9034	2018	5	Male	20.95	87	Subadult	2.1314
Apodemus agrarius	403	Gongzhuling	43.7658	124.9034	2018	5	Male	19.92	75	Subadult	2.1314
Apodemus agrarius	404	Gongzhuling	43.7658	124.9034	2018	5	Female	26.88	105	Adult1	2.1314
Apodemus agrarius	405	Gongzhuling	43.7658	124.9034	2018	5	Male	20.65	95	Subadult	2.1314
Apodemus agrarius	406	Gongzhuling	43.7658	124.9034	2018	5	Female	16.28	86	Subadult	2.1314
Apodemus agrarius	407	Gongzhuling	43.7658	124.9034	2018	5	Female	31.59	NA	Adult2	2.1314
Apodemus agrarius	408	Gongzhuling	43.7658	124.9034	2019	6	Male	21.75	88	Subadult	2.7744
Apodemus agrarius	409	Gongzhuling	43.7658	124.9034	2019	6	Male	21.15	93	Subadult	2.7744
Apodemus agrarius	410	Gongzhuling	43.7658	124.9034	2019	6	Male	23.98	87	Adult1	2.7744
Apodemus agrarius	411	Gongzhuling	43.7658	124.9034	2019	6	Male	25.71	83	Adult1	2.7744
Apodemus agrarius	412	Gongzhuling	43.7658	124.9034	2019	6	Male	21.74	91	Subadult	2.7744
Apodemus agrarius	413	Gongzhuling	43.7658	124.9034	2019	6	Male	30.84	102	Adult2	2.7744
Apodemus agrarius	414	Gongzhuling	43.7658	124.9034	2019	6	Male	21.01	88	Subadult	2.7744
Apodemus agrarius	415	Gongzhuling	43.7658	124.9034	2019	6	Male	27.01	85	Adult1	2.7744
Apodemus agrarius	416	Gongzhuling	43.7658	124.9034	2019	6	Male	21.01	90	Subadult	2.7744
Apodemus agrarius	417	Gongzhuling	43.7658	124.9034	2019	6	Male	36.86	112	Adult2	2.7744
Apodemus agrarius	418	Gongzhuling	43.7658	124.9034	2019	6	Male	16.92	81	Subadult	2.7744
Apodemus agrarius	419	Gongzhuling	43.7658	124.9034	2019	6	Male	20.51	85	Subadult	2.7744
Apodemus agrarius	420	Gongzhuling	43.7658	124.9034	2019	6	Male	33.07	99	Adult2	2.7744
Apodemus agrarius	421	Gongzhuling	43.7658	124.9034	2019	6	Male	32.54	89	Adult2	2.7744
Apodemus agrarius	422	Gongzhuling	43.7658	124.9034	2019	6	Male	19.08	88	Subadult	2.7744
Apodemus agrarius	423	Gongzhuling	43.7658	124.9034	2019	6	Female	18.28	85	Subadult	2.7744
Apodemus agrarius	424	Gongzhuling	43.7658	124.9034	2019	6	Male	35.86	102	Adult2	2.7744
Apodemus agrarius	425	Gongzhuling	43.7658	124.9034	2019	6	Male	25.38	106	Adult1	2.7744
Apodemus agrarius	426	Gongzhuling	43.7658	124.9034	2019	6	Male	30.9	102	Adult2	2.7744
Apodemus agrarius	427	Gongzhuling	43.7658	124.9034	2019	6	Female	31.3	85	Adult2	2.7744
Apodemus agrarius	428	Gongzhuling	43.7658	124.9034	2019	6	Male	25.05	95	Adult1	2.7744
Apodemus agrarius	429	Gongzhuling	43.7658	124.9034	2019	6	Female	27.9	110	Adult1	2.7744
Apodemus agrarius	430	Gongzhuling	43.7658	124.9034	2019	6	Male	25.57	97	Adult1	2.7744
Apodemus agrarius	431	Gongzhuling	43.7658	124.9034	2019	6	Male	27.12	100	Adult1	2.7744
Apodemus agrarius	432	Gongzhuling	43.7658	124.9034	2019	6	Male	26.81	95	Adult1	2.7744
Apodemus agrarius	433	Gongzhuling	43.7658	124.9034	2019	6	Male	18.85	78	Subadult	2.7744
Apodemus agrarius	434	Gongzhuling	43.7658	124.9034	2019	6	Male	20.8	90	Subadult	2.7744
Apodemus agrarius	435	Gongzhuling	43.7658	124.9034	2019	6	Female	16.43	63	Subadult	2.7744
Apodemus agrarius	436	Gongzhuling	43.7658	124.9034	2019	6	Male	27.6	105	Adult1	2.7744
Apodemus agrarius	437	Gongzhuling	43.7658	124.9034	2019	6	Male	16.03	82	Subadult	2.7744
Apodemus agrarius	438	Gongzhuling	43.7658	124.9034	2019	6	Male	21.18	92	Subadult	2.7744
Apodemus agrarius	439	Gongzhuling	43.7658	124.9034	2019	6	Male	27.32	97	Adult1	2.7744
Apodemus agrarius	440	Gongzhuling	43.7658	124.9034	2019	6	Male	24.24	100	Adult1	2.7744
Apodemus agrarius	441	Gongzhuling	43.7658	124.9034	2019	6	Male	20.42	85	Subadult	2.7744
Apodemus agrarius	442	Gongzhuling	43.7658	124.9034	2019	6	Male	24.1	95	Adult1	2.7744
Apodemus agrarius	443	Gongzhuling	43.7658	124.9034	2019	6	Female	25.23	98	Adult1	2.7744
Apodemus agrarius	444	Gongzhuling	43.7658	124.9034	2019	6	Male	22.58	94	Subadult	2.7744
Apodemus agrarius	445	Gongzhuling	43.7658	124.9034	2019	6	Male	19.34	97	Subadult	2.7744
Apodemus agrarius	446	Gongzhuling	43.7658	124.9034	2019	6	Male	18.59	85	Subadult	2.7744
Apodemus agrarius	447	Gongzhuling	43.7658	124.9034	2019	6	Male	21.8	93	Subadult	2.7744
Apodemus agrarius	448	Gongzhuling	43.7658	124.9034	2019	6	Male	23.46	95	Adult1	2.7744
Apodemus agrarius	449	Gongzhuling	43.7658	124.9034	2019	6	Male	28.46	101	Adult1	2.7744
Apodemus agrarius	450	Gongzhuling	43.7658	124.9034	2019	6	Female	18.98	95	Subadult	2.7744
Apodemus agrarius	451	Gongzhuling	43.7658	124.9034	2019	6	Male	30.3	107	Adult2	2.7744
Apodemus agrarius	452	Gongzhuling	43.7658	124.9034	2019	6	Male	22.42	100	Subadult	2.7744
Apodemus agrarius	453	Gongzhuling	43.7658	124.9034	2019	6	Female	19.5	80	Subadult	2.7744
Apodemus agrarius	454	Gongzhuling	43.7658	124.9034	2019	6	Male	16.06	75	Subadult	2.7744
Apodemus agrarius	455	Gongzhuling	43.7658	124.9034	2019	6	Female	19.17	78	Subadult	2.7744
Apodemus agrarius	456	Gongzhuling	43.7658	124.9034	2019	6	Female	19.03	80	Subadult	2.7744
Apodemus agrarius	457	Gongzhuling	43.7658	124.9034	2019	6	Male	22.21	105	Subadult	2.7744
Apodemus agrarius	458	Gongzhuling	43.7658	124.9034	2019	6	Female	33.92	112	Adult2	2.7744
Apodemus agrarius	459	Gongzhuling	43.7658	124.9034	2019	6	Female	20.99	83	Subadult	2.7744
Apodemus agrarius	460	Gongzhuling	43.7658	124.9034	2019	6	Male	25.36	90	Adult1	2.7744
Apodemus agrarius	461	Gongzhuling	43.7658	124.9034	2019	6	Male	20.26	83	Subadult	2.7744
Apodemus agrarius	462	Gongzhuling	43.7658	124.9034	2019	6	Female	19.86	82	Subadult	2.7744
Apodemus agrarius	463	Gongzhuling	43.7658	124.9034	2019	6	Male	22.99	73	Subadult	2.7744
Apodemus agrarius	464	Gongzhuling	43.7658	124.9034	2019	6	Female	18.57	75	Subadult	2.7744
Apodemus agrarius	465	Gongzhuling	43.7658	124.9034	2019	6	Female	20.54	66	Subadult	2.7744
Apodemus agrarius	466	Gongzhuling	43.7658	124.9034	2019	6	Female	18.24	80	Subadult	2.7744
Apodemus agrarius	467	Gongzhuling	43.7658	124.9034	2019	6	Female	22.53	84	Subadult	2.7744
Apodemus agrarius	468	Gongzhuling	43.7658	124.9034	2019	6	Female	17.95	90	Subadult	2.7744
Apodemus agrarius	469	Gongzhuling	43.7658	124.9034	2019	6	Male	30.21	100	Adult2	2.7744
Apodemus agrarius	470	Gongzhuling	43.7658	124.9034	2019	6	Female	18.03	74	Subadult	2.7744
Apodemus agrarius	471	Gongzhuling	43.7658	124.9034	2019	6	Female	27.42	NA	Adult1	2.7744
Apodemus agrarius	472	Gongzhuling	43.7658	124.9034	2019	6	Male	27.73	NA	Adult1	2.7744
Apodemus agrarius	473	Gongzhuling	43.7658	124.9034	2019	6	Male	25.25	NA	Adult1	2.7744
Apodemus agrarius	474	Gongzhuling	43.7658	124.9034	2020	7	Female	16.42	88	Subadult	1.9869
Apodemus agrarius	475	Gongzhuling	43.7658	124.9034	2020	7	Male	27.71	106	Adult1	1.9869
Apodemus agrarius	476	Gongzhuling	43.7658	124.9034	2020	7	Male	21.16	92	Subadult	1.9869
Apodemus agrarius	477	Gongzhuling	43.7658	124.9034	2020	7	Female	28.04	92	Adult1	1.9869
Apodemus agrarius	478	Gongzhuling	43.7658	124.9034	2020	7	Male	26.7	97	Adult1	1.9869
Apodemus agrarius	479	Gongzhuling	43.7658	124.9034	2020	7	Female	20.35	91	Subadult	1.9869
Apodemus agrarius	480	Gongzhuling	43.7658	124.9034	2020	7	Male	34.86	104	Adult2	1.9869
Apodemus agrarius	481	Gongzhuling	43.7658	124.9034	2020	7	Male	33.2	98	Adult2	1.9869
Apodemus agrarius	482	Gongzhuling	43.7658	124.9034	2020	7	Male	34.52	108	Adult2	1.9869
Apodemus agrarius	483	Gongzhuling	43.7658	124.9034	2020	7	Male	26.24	108	Adult1	1.9869
Apodemus agrarius	484	Gongzhuling	43.7658	124.9034	2020	7	Male	20.21	96	Subadult	1.9869
Apodemus agrarius	485	Gongzhuling	43.7658	124.9034	2020	7	Male	30.58	98	Adult2	1.9869
Apodemus agrarius	486	Gongzhuling	43.7658	124.9034	2020	7	Male	19.51	74	Subadult	1.9869
Apodemus agrarius	487	Gongzhuling	43.7658	124.9034	2020	7	Male	16.72	85	Subadult	1.9869
Apodemus agrarius	488	Gongzhuling	43.7658	124.9034	2020	7	Male	24.26	102	Adult1	1.9869
Apodemus agrarius	489	Gongzhuling	43.7658	124.9034	2020	7	Male	28.08	109	Adult1	1.9869
Apodemus agrarius	490	Gongzhuling	43.7658	124.9034	2020	7	Male	36.6	121	Adult2	1.9869
Apodemus agrarius	491	Gongzhuling	43.7658	124.9034	2020	7	Male	25.29	94	Adult1	1.9869
Apodemus agrarius	492	Gongzhuling	43.7658	124.9034	2020	7	Male	16.11	86	Subadult	1.9869
Apodemus agrarius	493	Gongzhuling	43.7658	124.9034	2020	7	Female	16.49	74	Subadult	1.9869
Apodemus agrarius	494	Gongzhuling	43.7658	124.9034	2020	7	Male	26.14	86	Adult1	1.9869
Apodemus agrarius	495	Gongzhuling	43.7658	124.9034	2020	7	Male	16.35	87	Subadult	1.9869
Apodemus agrarius	496	Gongzhuling	43.7658	124.9034	2020	7	Male	22.02	97	Subadult	1.9869
Apodemus agrarius	497	Gongzhuling	43.7658	124.9034	2020	7	Male	23.89	102	Adult1	1.9869
Apodemus agrarius	498	Gongzhuling	43.7658	124.9034	2020	7	Male	19.22	89	Subadult	1.9869
Apodemus agrarius	499	Gongzhuling	43.7658	124.9034	2020	7	Male	17.72	89	Subadult	1.9869
Apodemus agrarius	500	Gongzhuling	43.7658	124.9034	2020	7	Male	21.86	76	Subadult	1.9869
Apodemus agrarius	501	Gongzhuling	43.7658	124.9034	2020	7	Male	21.93	95	Subadult	1.9869
Apodemus agrarius	502	Gongzhuling	43.7658	124.9034	2020	7	Male	19.67	97	Subadult	1.9869
Apodemus agrarius	503	Gongzhuling	43.7658	124.9034	2020	7	Male	17.96	101	Subadult	1.9869
Apodemus agrarius	504	Gongzhuling	43.7658	124.9034	2020	7	Male	26.05	87	Adult1	1.9869
Apodemus agrarius	505	Gongzhuling	43.7658	124.9034	2020	7	Female	18.78	76	Subadult	1.9869
Apodemus agrarius	506	Gongzhuling	43.7658	124.9034	2020	7	Male	22.46	101	Subadult	1.9869
Apodemus agrarius	507	Gongzhuling	43.7658	124.9034	2020	7	Male	23.82	94	Adult1	1.9869
Apodemus agrarius	508	Gongzhuling	43.7658	124.9034	2020	7	Male	25.25	97	Adult1	1.9869
Apodemus agrarius	509	Gongzhuling	43.7658	124.9034	2020	7	Female	19.82	87	Subadult	1.9869
Apodemus agrarius	510	Gongzhuling	43.7658	124.9034	2020	7	Female	18	87	Subadult	1.9869
Apodemus agrarius	511	Gongzhuling	43.7658	124.9034	2020	7	Male	19.84	91	Subadult	1.9869
Apodemus agrarius	512	Gongzhuling	43.7658	124.9034	2020	7	Male	16.89	90	Subadult	1.9869
Apodemus agrarius	513	Gongzhuling	43.7658	124.9034	2020	7	Female	17.82	95	Subadult	1.9869
Apodemus agrarius	514	Gongzhuling	43.7658	124.9034	2020	7	Male	21.55	97	Subadult	1.9869
Apodemus agrarius	515	Gongzhuling	43.7658	124.9034	2020	7	Male	20.41	98	Subadult	1.9869
Apodemus agrarius	516	Gongzhuling	43.7658	124.9034	2020	7	Male	22	82	Subadult	1.9869
Apodemus agrarius	517	Gongzhuling	43.7658	124.9034	2020	7	Male	20.28	97	Subadult	1.9869
Apodemus agrarius	518	Gongzhuling	43.7658	124.9034	2020	7	Male	17.54	94	Subadult	1.9869
Apodemus agrarius	519	Gongzhuling	43.7658	124.9034	2020	7	Male	28.29	95	Adult1	1.9869
Apodemus agrarius	520	Gongzhuling	43.7658	124.9034	2020	7	Male	26.69	110	Adult1	1.9869
Apodemus agrarius	521	Gongzhuling	43.7658	124.9034	2020	7	Male	18.3	78	Subadult	1.9869
Apodemus agrarius	522	Gongzhuling	43.7658	124.9034	2020	7	Male	17.79	80	Subadult	1.9869
Apodemus agrarius	523	Gongzhuling	43.7658	124.9034	2020	7	Female	18.01	89	Subadult	1.9869
Apodemus agrarius	524	Gongzhuling	43.7658	124.9034	2020	7	Male	28.7	98	Adult1	1.9869
Apodemus agrarius	525	Gongzhuling	43.7658	124.9034	2020	7	Male	23.97	98	Adult1	1.9869
Apodemus agrarius	526	Gongzhuling	43.7658	124.9034	2020	7	Male	21.83	82	Subadult	1.9869
Apodemus agrarius	527	Gongzhuling	43.7658	124.9034	2020	7	Female	23.41	97	Adult1	1.9869
Apodemus agrarius	528	Gongzhuling	43.7658	124.9034	2020	7	Female	25.33	96	Adult1	1.9869
Apodemus agrarius	529	Gongzhuling	43.7658	124.9034	2020	7	Male	20.52	87	Subadult	1.9869
Apodemus agrarius	530	Gongzhuling	43.7658	124.9034	2020	7	Male	20.5	76	Subadult	1.9869
Apodemus agrarius	531	Gongzhuling	43.7658	124.9034	2020	7	Male	20.73	75	Subadult	1.9869
Apodemus agrarius	532	Gongzhuling	43.7658	124.9034	2020	7	Male	21.13	93	Subadult	1.9869
Apodemus agrarius	533	Gongzhuling	43.7658	124.9034	2020	7	Male	23.91	87	Adult1	1.9869
Apodemus agrarius	534	Gongzhuling	43.7658	124.9034	2020	7	Male	21.21	86	Subadult	1.9869
Apodemus agrarius	535	Gongzhuling	43.7658	124.9034	2020	7	Male	21.09	91	Subadult	1.9869
Apodemus agrarius	536	Gongzhuling	43.7658	124.9034	2020	7	Male	18.01	95	Subadult	1.9869
Apodemus agrarius	537	Gongzhuling	43.7658	124.9034	2020	7	Male	17.4	88	Subadult	1.9869
Apodemus agrarius	538	Gongzhuling	43.7658	124.9034	2020	7	Male	20	98	Subadult	1.9869
Apodemus agrarius	539	Gongzhuling	43.7658	124.9034	2020	7	Male	28.39	103	Adult1	1.9869
Apodemus agrarius	540	Gongzhuling	43.7658	124.9034	2020	7	Male	19.57	83	Subadult	1.9869
Apodemus agrarius	541	Gongzhuling	43.7658	124.9034	2020	7	Male	25.17	89	Adult1	1.9869
Apodemus agrarius	542	Gongzhuling	43.7658	124.9034	2020	7	Male	19.04	76	Subadult	1.9869
Apodemus agrarius	543	Gongzhuling	43.7658	124.9034	2020	7	Male	33.64	105	Adult2	1.9869
Apodemus agrarius	544	Gongzhuling	43.7658	124.9034	2020	7	Male	16.43	97	Subadult	1.9869
Apodemus agrarius	545	Gongzhuling	43.7658	124.9034	2020	7	Male	21.09	95	Subadult	1.9869
Apodemus agrarius	546	Gongzhuling	43.7658	124.9034	2020	7	Male	16.55	86	Subadult	1.9869
Apodemus agrarius	547	Gongzhuling	43.7658	124.9034	2020	7	Male	27.4	NA	Adult1	1.9869
Apodemus agrarius	548	Gongzhuling	43.7658	124.9034	2020	7	Male	26.87	NA	Adult1	1.9869
Apodemus agrarius	549	Gongzhuling	43.7658	124.9034	2020	7	Male	35.59	NA	Adult2	1.9869
Apodemus agrarius	550	Gongzhuling	43.7658	124.9034	2020	7	Male	31.27	NA	Adult2	1.9869
Apodemus agrarius	551	Gongzhuling	43.7658	124.9034	2020	7	Male	25.65	NA	Adult1	1.9869
Apodemus agrarius	552	Gongzhuling	43.7658	124.9034	2020	7	Male	16.21	NA	Subadult	1.9869
Apodemus agrarius	553	Yuqing	27.2177	107.8875	2013	0	Male	16.11	75	Subadult	12.1854
Apodemus agrarius	554	Yuqing	27.2177	107.8875	2013	0	Male	16.42	78	Subadult	12.1854
Apodemus agrarius	555	Yuqing	27.2177	107.8875	2013	0	Female	16.86	83	Subadult	12.1854
Apodemus agrarius	556	Yuqing	27.2177	107.8875	2013	0	Female	16.87	80	Subadult	12.1854
Apodemus agrarius	557	Yuqing	27.2177	107.8875	2013	0	Male	16.9	80	Subadult	12.1854
Apodemus agrarius	558	Yuqing	27.2177	107.8875	2013	0	Female	17.09	80	Subadult	12.1854
Apodemus agrarius	559	Yuqing	27.2177	107.8875	2013	0	Female	17.1	80	Subadult	12.1854
Apodemus agrarius	560	Yuqing	27.2177	107.8875	2013	0	Female	17.12	85	Subadult	12.1854
Apodemus agrarius	561	Yuqing	27.2177	107.8875	2013	0	Female	17.36	80	Subadult	12.1854
Apodemus agrarius	562	Yuqing	27.2177	107.8875	2013	0	Male	17.36	80	Subadult	12.1854
Apodemus agrarius	563	Yuqing	27.2177	107.8875	2013	0	Female	17.39	85	Subadult	12.1854
Apodemus agrarius	564	Yuqing	27.2177	107.8875	2013	0	Male	17.65	82	Subadult	12.1854
Apodemus agrarius	565	Yuqing	27.2177	107.8875	2013	0	Female	17.66	78	Subadult	12.1854
Apodemus agrarius	566	Yuqing	27.2177	107.8875	2013	0	Female	17.91	74	Subadult	12.1854
Apodemus agrarius	567	Yuqing	27.2177	107.8875	2013	0	Female	18.03	85	Subadult	12.1854
Apodemus agrarius	568	Yuqing	27.2177	107.8875	2013	0	Female	18.31	80	Subadult	12.1854
Apodemus agrarius	569	Yuqing	27.2177	107.8875	2013	0	Female	18.61	80	Subadult	12.1854
Apodemus agrarius	570	Yuqing	27.2177	107.8875	2013	0	Male	18.75	80	Subadult	12.1854
Apodemus agrarius	571	Yuqing	27.2177	107.8875	2013	0	Female	18.75	80	Subadult	12.1854
Apodemus agrarius	572	Yuqing	27.2177	107.8875	2013	0	Male	18.94	85	Subadult	12.1854
Apodemus agrarius	573	Yuqing	27.2177	107.8875	2013	0	Male	18.96	90	Subadult	12.1854
Apodemus agrarius	574	Yuqing	27.2177	107.8875	2013	0	Male	19.11	76	Subadult	12.1854
Apodemus agrarius	575	Yuqing	27.2177	107.8875	2013	0	Female	19.25	85	Subadult	12.1854
Apodemus agrarius	576	Yuqing	27.2177	107.8875	2013	0	Male	19.3	75	Subadult	12.1854
Apodemus agrarius	577	Yuqing	27.2177	107.8875	2013	0	Male	19.3	80	Subadult	12.1854
Apodemus agrarius	578	Yuqing	27.2177	107.8875	2013	0	Male	19.31	95	Subadult	12.1854
Apodemus agrarius	579	Yuqing	27.2177	107.8875	2013	0	Female	19.32	87	Subadult	12.1854
Apodemus agrarius	580	Yuqing	27.2177	107.8875	2013	0	Female	19.55	80	Subadult	12.1854
Apodemus agrarius	581	Yuqing	27.2177	107.8875	2013	0	Female	19.75	85	Subadult	12.1854
Apodemus agrarius	582	Yuqing	27.2177	107.8875	2013	0	Male	19.94	80	Subadult	12.1854
Apodemus agrarius	583	Yuqing	27.2177	107.8875	2013	0	Female	19.95	93	Subadult	12.1854
Apodemus agrarius	584	Yuqing	27.2177	107.8875	2013	0	Male	20.15	80	Subadult	12.1854
Apodemus agrarius	585	Yuqing	27.2177	107.8875	2013	0	Male	20.29	90	Subadult	12.1854
Apodemus agrarius	586	Yuqing	27.2177	107.8875	2013	0	Male	20.35	95	Subadult	12.1854
Apodemus agrarius	587	Yuqing	27.2177	107.8875	2013	0	Female	20.46	90	Subadult	12.1854
Apodemus agrarius	588	Yuqing	27.2177	107.8875	2013	0	Female	20.47	85	Subadult	12.1854
Apodemus agrarius	589	Yuqing	27.2177	107.8875	2013	0	Male	20.48	85	Subadult	12.1854
Apodemus agrarius	590	Yuqing	27.2177	107.8875	2013	0	Male	20.63	83	Subadult	12.1854
Apodemus agrarius	591	Yuqing	27.2177	107.8875	2013	0	Female	20.71	88	Subadult	12.1854
Apodemus agrarius	592	Yuqing	27.2177	107.8875	2013	0	Female	21.03	80	Subadult	12.1854
Apodemus agrarius	593	Yuqing	27.2177	107.8875	2013	0	Male	21.07	88	Subadult	12.1854
Apodemus agrarius	594	Yuqing	27.2177	107.8875	2013	0	Male	21.41	85	Subadult	12.1854
Apodemus agrarius	595	Yuqing	27.2177	107.8875	2013	0	Female	21.43	85	Subadult	12.1854
Apodemus agrarius	596	Yuqing	27.2177	107.8875	2013	0	Male	21.66	90	Subadult	12.1854
Apodemus agrarius	597	Yuqing	27.2177	107.8875	2013	0	Male	21.77	88	Subadult	12.1854
Apodemus agrarius	598	Yuqing	27.2177	107.8875	2013	0	Male	22.26	90	Subadult	12.1854
Apodemus agrarius	599	Yuqing	27.2177	107.8875	2013	0	Male	22.26	90	Subadult	12.1854
Apodemus agrarius	600	Yuqing	27.2177	107.8875	2013	0	Female	22.37	88	Subadult	12.1854
Apodemus agrarius	601	Yuqing	27.2177	107.8875	2013	0	Female	22.39	90	Subadult	12.1854
Apodemus agrarius	602	Yuqing	27.2177	107.8875	2013	0	Female	22.41	88	Subadult	12.1854
Apodemus agrarius	603	Yuqing	27.2177	107.8875	2013	0	Male	22.63	95	Subadult	12.1854
Apodemus agrarius	604	Yuqing	27.2177	107.8875	2013	0	Male	22.76	90	Subadult	12.1854
Apodemus agrarius	605	Yuqing	27.2177	107.8875	2013	0	Female	22.98	90	Subadult	12.1854
Apodemus agrarius	606	Yuqing	27.2177	107.8875	2013	0	Male	23.1	81	Adult1	12.1854
Apodemus agrarius	607	Yuqing	27.2177	107.8875	2013	0	Male	23.23	90	Adult1	12.1854
Apodemus agrarius	608	Yuqing	27.2177	107.8875	2013	0	Female	23.64	90	Adult1	12.1854
Apodemus agrarius	609	Yuqing	27.2177	107.8875	2013	0	Male	24.2	90	Adult1	12.1854
Apodemus agrarius	610	Yuqing	27.2177	107.8875	2013	0	Female	24.23	90	Adult1	12.1854
Apodemus agrarius	611	Yuqing	27.2177	107.8875	2013	0	Male	24.27	95	Adult1	12.1854
Apodemus agrarius	612	Yuqing	27.2177	107.8875	2013	0	Female	24.84	100	Adult1	12.1854
Apodemus agrarius	613	Yuqing	27.2177	107.8875	2013	0	Male	25.09	81	Adult1	12.1854
Apodemus agrarius	614	Yuqing	27.2177	107.8875	2013	0	Female	25.27	93	Adult1	12.1854
Apodemus agrarius	615	Yuqing	27.2177	107.8875	2013	0	Female	25.51	92	Adult1	12.1854
Apodemus agrarius	616	Yuqing	27.2177	107.8875	2013	0	Female	25.52	100	Adult1	12.1854
Apodemus agrarius	617	Yuqing	27.2177	107.8875	2013	0	Female	25.77	90	Adult1	12.1854
Apodemus agrarius	618	Yuqing	27.2177	107.8875	2013	0	Male	25.84	100	Adult1	12.1854
Apodemus agrarius	619	Yuqing	27.2177	107.8875	2013	0	Male	26.1	90	Adult1	12.1854
Apodemus agrarius	620	Yuqing	27.2177	107.8875	2013	0	Female	26.13	88	Adult1	12.1854
Apodemus agrarius	621	Yuqing	27.2177	107.8875	2013	0	Male	26.22	80	Adult1	12.1854
Apodemus agrarius	622	Yuqing	27.2177	107.8875	2013	0	Female	26.22	90	Adult1	12.1854
Apodemus agrarius	623	Yuqing	27.2177	107.8875	2013	0	Male	26.33	100	Adult1	12.1854
Apodemus agrarius	624	Yuqing	27.2177	107.8875	2013	0	Male	26.72	80	Adult1	12.1854
Apodemus agrarius	625	Yuqing	27.2177	107.8875	2013	0	Female	26.85	90	Adult1	12.1854
Apodemus agrarius	626	Yuqing	27.2177	107.8875	2013	0	Male	26.88	97	Adult1	12.1854
Apodemus agrarius	627	Yuqing	27.2177	107.8875	2013	0	Male	26.89	100	Adult1	12.1854
Apodemus agrarius	628	Yuqing	27.2177	107.8875	2013	0	Female	27.01	90	Adult1	12.1854
Apodemus agrarius	629	Yuqing	27.2177	107.8875	2013	0	Female	27.04	90	Adult1	12.1854
Apodemus agrarius	630	Yuqing	27.2177	107.8875	2013	0	Female	27.12	95	Adult1	12.1854
Apodemus agrarius	631	Yuqing	27.2177	107.8875	2013	0	Male	27.17	94	Adult1	12.1854
Apodemus agrarius	632	Yuqing	27.2177	107.8875	2013	0	Female	27.19	95	Adult1	12.1854
Apodemus agrarius	633	Yuqing	27.2177	107.8875	2013	0	Male	27.22	100	Adult1	12.1854
Apodemus agrarius	634	Yuqing	27.2177	107.8875	2013	0	Male	27.3	95	Adult1	12.1854
Apodemus agrarius	635	Yuqing	27.2177	107.8875	2013	0	Male	27.3	105	Adult1	12.1854
Apodemus agrarius	636	Yuqing	27.2177	107.8875	2013	0	Male	27.46	94	Adult1	12.1854
Apodemus agrarius	637	Yuqing	27.2177	107.8875	2013	0	Female	27.78	85	Adult1	12.1854
Apodemus agrarius	638	Yuqing	27.2177	107.8875	2013	0	Male	27.92	95	Adult1	12.1854
Apodemus agrarius	639	Yuqing	27.2177	107.8875	2013	0	Female	28.11	95	Adult1	12.1854
Apodemus agrarius	640	Yuqing	27.2177	107.8875	2013	0	Male	28.25	95	Adult1	12.1854
Apodemus agrarius	641	Yuqing	27.2177	107.8875	2013	0	Female	28.34	95	Adult1	12.1854
Apodemus agrarius	642	Yuqing	27.2177	107.8875	2013	0	Male	28.38	100	Adult1	12.1854
Apodemus agrarius	643	Yuqing	27.2177	107.8875	2013	0	Female	28.61	105	Adult1	12.1854
Apodemus agrarius	644	Yuqing	27.2177	107.8875	2013	0	Male	28.63	95	Adult1	12.1854
Apodemus agrarius	645	Yuqing	27.2177	107.8875	2013	0	Male	28.79	95	Adult1	12.1854
Apodemus agrarius	646	Yuqing	27.2177	107.8875	2013	0	Male	28.8	94	Adult1	12.1854
Apodemus agrarius	647	Yuqing	27.2177	107.8875	2013	0	Male	28.83	92	Adult1	12.1854
Apodemus agrarius	648	Yuqing	27.2177	107.8875	2013	0	Male	28.92	100	Adult1	12.1854
Apodemus agrarius	649	Yuqing	27.2177	107.8875	2013	0	Male	29.03	90	Adult2	12.1854
Apodemus agrarius	650	Yuqing	27.2177	107.8875	2013	0	Male	29.13	100	Adult2	12.1854
Apodemus agrarius	651	Yuqing	27.2177	107.8875	2013	0	Male	29.27	95	Adult2	12.1854
Apodemus agrarius	652	Yuqing	27.2177	107.8875	2013	0	Female	29.56	100	Adult2	12.1854
Apodemus agrarius	653	Yuqing	27.2177	107.8875	2013	0	Male	29.6	98	Adult2	12.1854
Apodemus agrarius	654	Yuqing	27.2177	107.8875	2013	0	Male	29.71	105	Adult2	12.1854
Apodemus agrarius	655	Yuqing	27.2177	107.8875	2013	0	Male	30.14	100	Adult2	12.1854
Apodemus agrarius	656	Yuqing	27.2177	107.8875	2013	0	Male	30.18	100	Adult2	12.1854
Apodemus agrarius	657	Yuqing	27.2177	107.8875	2013	0	Male	30.27	86	Adult2	12.1854
Apodemus agrarius	658	Yuqing	27.2177	107.8875	2013	0	Male	30.42	85	Adult2	12.1854
Apodemus agrarius	659	Yuqing	27.2177	107.8875	2013	0	Male	30.43	85	Adult2	12.1854
Apodemus agrarius	660	Yuqing	27.2177	107.8875	2013	0	Male	30.83	100	Adult2	12.1854
Apodemus agrarius	661	Yuqing	27.2177	107.8875	2013	0	Male	30.86	100	Adult2	12.1854
Apodemus agrarius	662	Yuqing	27.2177	107.8875	2013	0	Male	31.07	110	Adult2	12.1854
Apodemus agrarius	663	Yuqing	27.2177	107.8875	2013	0	Male	31.1	85	Adult2	12.1854
Apodemus agrarius	664	Yuqing	27.2177	107.8875	2013	0	Male	31.13	103	Adult2	12.1854
Apodemus agrarius	665	Yuqing	27.2177	107.8875	2013	0	Female	31.13	105	Adult2	12.1854
Apodemus agrarius	666	Yuqing	27.2177	107.8875	2013	0	Female	31.25	100	Adult2	12.1854
Apodemus agrarius	667	Yuqing	27.2177	107.8875	2013	0	Male	31.29	103	Adult2	12.1854
Apodemus agrarius	668	Yuqing	27.2177	107.8875	2013	0	Female	31.59	90	Adult2	12.1854
Apodemus agrarius	669	Yuqing	27.2177	107.8875	2013	0	Male	31.77	100	Adult2	12.1854
Apodemus agrarius	670	Yuqing	27.2177	107.8875	2013	0	Male	31.98	100	Adult2	12.1854
Apodemus agrarius	671	Yuqing	27.2177	107.8875	2013	0	Male	32.03	100	Adult2	12.1854
Apodemus agrarius	672	Yuqing	27.2177	107.8875	2013	0	Female	32.04	105	Adult2	12.1854
Apodemus agrarius	673	Yuqing	27.2177	107.8875	2013	0	Male	32.29	100	Adult2	12.1854
Apodemus agrarius	674	Yuqing	27.2177	107.8875	2013	0	Male	32.38	108	Adult2	12.1854
Apodemus agrarius	675	Yuqing	27.2177	107.8875	2013	0	Male	32.55	100	Adult2	12.1854
Apodemus agrarius	676	Yuqing	27.2177	107.8875	2013	0	Male	32.6	100	Adult2	12.1854
Apodemus agrarius	677	Yuqing	27.2177	107.8875	2013	0	Male	32.6	95	Adult2	12.1854
Apodemus agrarius	678	Yuqing	27.2177	107.8875	2013	0	Female	32.64	110	Adult2	12.1854
Apodemus agrarius	679	Yuqing	27.2177	107.8875	2013	0	Male	32.77	110	Adult2	12.1854
Apodemus agrarius	680	Yuqing	27.2177	107.8875	2013	0	Male	32.82	105	Adult2	12.1854
Apodemus agrarius	681	Yuqing	27.2177	107.8875	2013	0	Female	33.36	100	Adult2	12.1854
Apodemus agrarius	682	Yuqing	27.2177	107.8875	2013	0	Male	33.56	105	Adult2	12.1854
Apodemus agrarius	683	Yuqing	27.2177	107.8875	2013	0	Male	33.78	100	Adult2	12.1854
Apodemus agrarius	684	Yuqing	27.2177	107.8875	2013	0	Male	33.8	111	Adult2	12.1854
Apodemus agrarius	685	Yuqing	27.2177	107.8875	2013	0	Male	33.86	105	Adult2	12.1854
Apodemus agrarius	686	Yuqing	27.2177	107.8875	2013	0	Male	34.33	100	Adult2	12.1854
Apodemus agrarius	687	Yuqing	27.2177	107.8875	2013	0	Male	34.37	100	Adult2	12.1854
Apodemus agrarius	688	Yuqing	27.2177	107.8875	2013	0	Male	34.94	100	Adult2	12.1854
Apodemus agrarius	689	Yuqing	27.2177	107.8875	2013	0	Male	35.08	110	Adult2	12.1854
Apodemus agrarius	690	Yuqing	27.2177	107.8875	2013	0	Male	35.16	105	Adult2	12.1854
Apodemus agrarius	691	Yuqing	27.2177	107.8875	2013	0	Female	35.24	100	Adult2	12.1854
Apodemus agrarius	692	Yuqing	27.2177	107.8875	2013	0	Male	35.28	100	Adult2	12.1854
Apodemus agrarius	693	Yuqing	27.2177	107.8875	2013	0	Male	35.55	105	Adult2	12.1854
Apodemus agrarius	694	Yuqing	27.2177	107.8875	2013	0	Male	35.57	93	Adult2	12.1854
Apodemus agrarius	695	Yuqing	27.2177	107.8875	2013	0	Male	35.7	110	Adult2	12.1854
Apodemus agrarius	696	Yuqing	27.2177	107.8875	2013	0	Male	36.2	100	Adult2	12.1854
Apodemus agrarius	697	Yuqing	27.2177	107.8875	2013	0	Male	36.95	113	Adult2	12.1854
Apodemus agrarius	698	Yuqing	27.2177	107.8875	2014	1	Male	16.03	79	Subadult	11.9923
Apodemus agrarius	699	Yuqing	27.2177	107.8875	2014	1	Male	16.03	83	Subadult	11.9923
Apodemus agrarius	700	Yuqing	27.2177	107.8875	2014	1	Male	16.1	88	Subadult	11.9923
Apodemus agrarius	701	Yuqing	27.2177	107.8875	2014	1	Female	16.17	76	Subadult	11.9923
Apodemus agrarius	702	Yuqing	27.2177	107.8875	2014	1	Female	16.21	78	Subadult	11.9923
Apodemus agrarius	703	Yuqing	27.2177	107.8875	2014	1	Female	16.23	85	Subadult	11.9923
Apodemus agrarius	704	Yuqing	27.2177	107.8875	2014	1	Male	16.24	76	Subadult	11.9923
Apodemus agrarius	705	Yuqing	27.2177	107.8875	2014	1	Male	16.29	88	Subadult	11.9923
Apodemus agrarius	706	Yuqing	27.2177	107.8875	2014	1	Male	16.35	76	Subadult	11.9923
Apodemus agrarius	707	Yuqing	27.2177	107.8875	2014	1	Male	16.37	82	Subadult	11.9923
Apodemus agrarius	708	Yuqing	27.2177	107.8875	2014	1	Female	16.4	85	Subadult	11.9923
Apodemus agrarius	709	Yuqing	27.2177	107.8875	2014	1	Male	16.42	92	Subadult	11.9923
Apodemus agrarius	710	Yuqing	27.2177	107.8875	2014	1	Male	16.45	97	Subadult	11.9923
Apodemus agrarius	711	Yuqing	27.2177	107.8875	2014	1	Female	16.5	91	Subadult	11.9923
Apodemus agrarius	712	Yuqing	27.2177	107.8875	2014	1	Male	16.57	82	Subadult	11.9923
Apodemus agrarius	713	Yuqing	27.2177	107.8875	2014	1	Female	16.63	88	Subadult	11.9923
Apodemus agrarius	714	Yuqing	27.2177	107.8875	2014	1	Female	16.87	82	Subadult	11.9923
Apodemus agrarius	715	Yuqing	27.2177	107.8875	2014	1	Female	16.88	75	Subadult	11.9923
Apodemus agrarius	716	Yuqing	27.2177	107.8875	2014	1	Male	16.94	81	Subadult	11.9923
Apodemus agrarius	717	Yuqing	27.2177	107.8875	2014	1	Female	17.01	87	Subadult	11.9923
Apodemus agrarius	718	Yuqing	27.2177	107.8875	2014	1	Male	17.01	86	Subadult	11.9923
Apodemus agrarius	719	Yuqing	27.2177	107.8875	2014	1	Male	17.05	78	Subadult	11.9923
Apodemus agrarius	720	Yuqing	27.2177	107.8875	2014	1	Male	17.09	78	Subadult	11.9923
Apodemus agrarius	721	Yuqing	27.2177	107.8875	2014	1	Male	17.14	80	Subadult	11.9923
Apodemus agrarius	722	Yuqing	27.2177	107.8875	2014	1	Male	17.15	82	Subadult	11.9923
Apodemus agrarius	723	Yuqing	27.2177	107.8875	2014	1	Male	17.32	82	Subadult	11.9923
Apodemus agrarius	724	Yuqing	27.2177	107.8875	2014	1	Female	17.39	93	Subadult	11.9923
Apodemus agrarius	725	Yuqing	27.2177	107.8875	2014	1	Female	17.5	82	Subadult	11.9923
Apodemus agrarius	726	Yuqing	27.2177	107.8875	2014	1	Male	17.5	74	Subadult	11.9923
Apodemus agrarius	727	Yuqing	27.2177	107.8875	2014	1	Female	17.56	80	Subadult	11.9923
Apodemus agrarius	728	Yuqing	27.2177	107.8875	2014	1	Male	17.59	86	Subadult	11.9923
Apodemus agrarius	729	Yuqing	27.2177	107.8875	2014	1	Female	17.64	80	Subadult	11.9923
Apodemus agrarius	730	Yuqing	27.2177	107.8875	2014	1	Male	17.7	80	Subadult	11.9923
Apodemus agrarius	731	Yuqing	27.2177	107.8875	2014	1	Male	17.72	89	Subadult	11.9923
Apodemus agrarius	732	Yuqing	27.2177	107.8875	2014	1	Female	17.81	85	Subadult	11.9923
Apodemus agrarius	733	Yuqing	27.2177	107.8875	2014	1	Female	17.85	83	Subadult	11.9923
Apodemus agrarius	734	Yuqing	27.2177	107.8875	2014	1	Male	17.86	89	Subadult	11.9923
Apodemus agrarius	735	Yuqing	27.2177	107.8875	2014	1	Female	17.87	74	Subadult	11.9923
Apodemus agrarius	736	Yuqing	27.2177	107.8875	2014	1	Male	17.96	80	Subadult	11.9923
Apodemus agrarius	737	Yuqing	27.2177	107.8875	2014	1	Male	17.97	91	Subadult	11.9923
Apodemus agrarius	738	Yuqing	27.2177	107.8875	2014	1	Male	17.97	88	Subadult	11.9923
Apodemus agrarius	739	Yuqing	27.2177	107.8875	2014	1	Male	18.22	91	Subadult	11.9923
Apodemus agrarius	740	Yuqing	27.2177	107.8875	2014	1	Male	18.26	77	Subadult	11.9923
Apodemus agrarius	741	Yuqing	27.2177	107.8875	2014	1	Male	18.27	85	Subadult	11.9923
Apodemus agrarius	742	Yuqing	27.2177	107.8875	2014	1	Male	18.28	98	Subadult	11.9923
Apodemus agrarius	743	Yuqing	27.2177	107.8875	2014	1	Male	18.35	89	Subadult	11.9923
Apodemus agrarius	744	Yuqing	27.2177	107.8875	2014	1	Female	18.41	80	Subadult	11.9923
Apodemus agrarius	745	Yuqing	27.2177	107.8875	2014	1	Male	18.41	88	Subadult	11.9923
Apodemus agrarius	746	Yuqing	27.2177	107.8875	2014	1	Male	18.52	81	Subadult	11.9923
Apodemus agrarius	747	Yuqing	27.2177	107.8875	2014	1	Female	18.54	85	Subadult	11.9923
Apodemus agrarius	748	Yuqing	27.2177	107.8875	2014	1	Male	18.64	88	Subadult	11.9923
Apodemus agrarius	749	Yuqing	27.2177	107.8875	2014	1	Female	18.74	79	Subadult	11.9923
Apodemus agrarius	750	Yuqing	27.2177	107.8875	2014	1	Male	18.87	90	Subadult	11.9923
Apodemus agrarius	751	Yuqing	27.2177	107.8875	2014	1	Female	18.94	80	Subadult	11.9923
Apodemus agrarius	752	Yuqing	27.2177	107.8875	2014	1	Female	18.96	80	Subadult	11.9923
Apodemus agrarius	753	Yuqing	27.2177	107.8875	2014	1	Female	18.99	75	Subadult	11.9923
Apodemus agrarius	754	Yuqing	27.2177	107.8875	2014	1	Male	19.04	92	Subadult	11.9923
Apodemus agrarius	755	Yuqing	27.2177	107.8875	2014	1	Female	19.05	79	Subadult	11.9923
Apodemus agrarius	756	Yuqing	27.2177	107.8875	2014	1	Female	19.21	81	Subadult	11.9923
Apodemus agrarius	757	Yuqing	27.2177	107.8875	2014	1	Male	19.39	81	Subadult	11.9923
Apodemus agrarius	758	Yuqing	27.2177	107.8875	2014	1	Male	19.48	81	Subadult	11.9923
Apodemus agrarius	759	Yuqing	27.2177	107.8875	2014	1	Female	19.49	85	Subadult	11.9923
Apodemus agrarius	760	Yuqing	27.2177	107.8875	2014	1	Male	19.63	85	Subadult	11.9923
Apodemus agrarius	761	Yuqing	27.2177	107.8875	2014	1	Male	19.63	90	Subadult	11.9923
Apodemus agrarius	762	Yuqing	27.2177	107.8875	2014	1	Female	19.64	94	Subadult	11.9923
Apodemus agrarius	763	Yuqing	27.2177	107.8875	2014	1	Male	19.74	89	Subadult	11.9923
Apodemus agrarius	764	Yuqing	27.2177	107.8875	2014	1	Male	20.08	88	Subadult	11.9923
Apodemus agrarius	765	Yuqing	27.2177	107.8875	2014	1	Male	20.25	87	Subadult	11.9923
Apodemus agrarius	766	Yuqing	27.2177	107.8875	2014	1	Female	20.36	86	Subadult	11.9923
Apodemus agrarius	767	Yuqing	27.2177	107.8875	2014	1	Male	20.46	82	Subadult	11.9923
Apodemus agrarius	768	Yuqing	27.2177	107.8875	2014	1	Female	20.5	85	Subadult	11.9923
Apodemus agrarius	769	Yuqing	27.2177	107.8875	2014	1	Male	20.92	84	Subadult	11.9923
Apodemus agrarius	770	Yuqing	27.2177	107.8875	2014	1	Female	20.92	90	Subadult	11.9923
Apodemus agrarius	771	Yuqing	27.2177	107.8875	2014	1	Male	20.93	86	Subadult	11.9923
Apodemus agrarius	772	Yuqing	27.2177	107.8875	2014	1	Male	20.93	81	Subadult	11.9923
Apodemus agrarius	773	Yuqing	27.2177	107.8875	2014	1	Male	21.27	89	Subadult	11.9923
Apodemus agrarius	774	Yuqing	27.2177	107.8875	2014	1	Male	21.44	85	Subadult	11.9923
Apodemus agrarius	775	Yuqing	27.2177	107.8875	2014	1	Male	21.46	85	Subadult	11.9923
Apodemus agrarius	776	Yuqing	27.2177	107.8875	2014	1	Female	21.46	91	Subadult	11.9923
Apodemus agrarius	777	Yuqing	27.2177	107.8875	2014	1	Male	21.61	89	Subadult	11.9923
Apodemus agrarius	778	Yuqing	27.2177	107.8875	2014	1	Female	21.64	83	Subadult	11.9923
Apodemus agrarius	779	Yuqing	27.2177	107.8875	2014	1	Female	21.85	90	Subadult	11.9923
Apodemus agrarius	780	Yuqing	27.2177	107.8875	2014	1	Female	22.04	85	Subadult	11.9923
Apodemus agrarius	781	Yuqing	27.2177	107.8875	2014	1	Female	22.06	93	Subadult	11.9923
Apodemus agrarius	782	Yuqing	27.2177	107.8875	2014	1	Female	22.19	89	Subadult	11.9923
Apodemus agrarius	783	Yuqing	27.2177	107.8875	2014	1	Male	22.2	93	Subadult	11.9923
Apodemus agrarius	784	Yuqing	27.2177	107.8875	2014	1	Female	22.23	83	Subadult	11.9923
Apodemus agrarius	785	Yuqing	27.2177	107.8875	2014	1	Female	22.34	90	Subadult	11.9923
Apodemus agrarius	786	Yuqing	27.2177	107.8875	2014	1	Male	22.37	97	Subadult	11.9923
Apodemus agrarius	787	Yuqing	27.2177	107.8875	2014	1	Male	22.41	90	Subadult	11.9923
Apodemus agrarius	788	Yuqing	27.2177	107.8875	2014	1	Female	22.47	90	Subadult	11.9923
Apodemus agrarius	789	Yuqing	27.2177	107.8875	2014	1	Female	22.63	92	Subadult	11.9923
Apodemus agrarius	790	Yuqing	27.2177	107.8875	2014	1	Female	22.77	92	Subadult	11.9923
Apodemus agrarius	791	Yuqing	27.2177	107.8875	2014	1	Female	22.81	93	Subadult	11.9923
Apodemus agrarius	792	Yuqing	27.2177	107.8875	2014	1	Female	22.87	94	Subadult	11.9923
Apodemus agrarius	793	Yuqing	27.2177	107.8875	2014	1	Male	23.01	89	Adult1	11.9923
Apodemus agrarius	794	Yuqing	27.2177	107.8875	2014	1	Female	23.01	86	Adult1	11.9923
Apodemus agrarius	795	Yuqing	27.2177	107.8875	2014	1	Female	23.06	86	Adult1	11.9923
Apodemus agrarius	796	Yuqing	27.2177	107.8875	2014	1	Female	23.25	92	Adult1	11.9923
Apodemus agrarius	797	Yuqing	27.2177	107.8875	2014	1	Female	23.69	93	Adult1	11.9923
Apodemus agrarius	798	Yuqing	27.2177	107.8875	2014	1	Male	23.78	90	Adult1	11.9923
Apodemus agrarius	799	Yuqing	27.2177	107.8875	2014	1	Male	23.85	92	Adult1	11.9923
Apodemus agrarius	800	Yuqing	27.2177	107.8875	2014	1	Female	23.87	90	Adult1	11.9923
Apodemus agrarius	801	Yuqing	27.2177	107.8875	2014	1	Male	23.93	90	Adult1	11.9923
Apodemus agrarius	802	Yuqing	27.2177	107.8875	2014	1	Female	23.96	92	Adult1	11.9923
Apodemus agrarius	803	Yuqing	27.2177	107.8875	2014	1	Female	24.11	97	Adult1	11.9923
Apodemus agrarius	804	Yuqing	27.2177	107.8875	2014	1	Female	24.16	94	Adult1	11.9923
Apodemus agrarius	805	Yuqing	27.2177	107.8875	2014	1	Female	24.19	90	Adult1	11.9923
Apodemus agrarius	806	Yuqing	27.2177	107.8875	2014	1	Female	24.39	98	Adult1	11.9923
Apodemus agrarius	807	Yuqing	27.2177	107.8875	2014	1	Male	24.54	95	Adult1	11.9923
Apodemus agrarius	808	Yuqing	27.2177	107.8875	2014	1	Male	24.78	93	Adult1	11.9923
Apodemus agrarius	809	Yuqing	27.2177	107.8875	2014	1	Female	24.87	94	Adult1	11.9923
Apodemus agrarius	810	Yuqing	27.2177	107.8875	2014	1	Female	25.11	86	Adult1	11.9923
Apodemus agrarius	811	Yuqing	27.2177	107.8875	2014	1	Male	25.21	98	Adult1	11.9923
Apodemus agrarius	812	Yuqing	27.2177	107.8875	2014	1	Female	25.26	101	Adult1	11.9923
Apodemus agrarius	813	Yuqing	27.2177	107.8875	2014	1	Male	25.27	86	Adult1	11.9923
Apodemus agrarius	814	Yuqing	27.2177	107.8875	2014	1	Male	25.44	98	Adult1	11.9923
Apodemus agrarius	815	Yuqing	27.2177	107.8875	2014	1	Male	25.45	93	Adult1	11.9923
Apodemus agrarius	816	Yuqing	27.2177	107.8875	2014	1	Female	25.5	98	Adult1	11.9923
Apodemus agrarius	817	Yuqing	27.2177	107.8875	2014	1	Male	25.59	99	Adult1	11.9923
Apodemus agrarius	818	Yuqing	27.2177	107.8875	2014	1	Female	25.67	88	Adult1	11.9923
Apodemus agrarius	819	Yuqing	27.2177	107.8875	2014	1	Male	25.74	94	Adult1	11.9923
Apodemus agrarius	820	Yuqing	27.2177	107.8875	2014	1	Female	26.02	93	Adult1	11.9923
Apodemus agrarius	821	Yuqing	27.2177	107.8875	2014	1	Female	26.07	93	Adult1	11.9923
Apodemus agrarius	822	Yuqing	27.2177	107.8875	2014	1	Male	26.18	87	Adult1	11.9923
Apodemus agrarius	823	Yuqing	27.2177	107.8875	2014	1	Male	26.35	102	Adult1	11.9923
Apodemus agrarius	824	Yuqing	27.2177	107.8875	2014	1	Male	26.45	104	Adult1	11.9923
Apodemus agrarius	825	Yuqing	27.2177	107.8875	2014	1	Male	26.46	96	Adult1	11.9923
Apodemus agrarius	826	Yuqing	27.2177	107.8875	2014	1	Female	26.48	95	Adult1	11.9923
Apodemus agrarius	827	Yuqing	27.2177	107.8875	2014	1	Male	26.5	86	Adult1	11.9923
Apodemus agrarius	828	Yuqing	27.2177	107.8875	2014	1	Female	26.53	96	Adult1	11.9923
Apodemus agrarius	829	Yuqing	27.2177	107.8875	2014	1	Male	26.58	104	Adult1	11.9923
Apodemus agrarius	830	Yuqing	27.2177	107.8875	2014	1	Male	26.65	101	Adult1	11.9923
Apodemus agrarius	831	Yuqing	27.2177	107.8875	2014	1	Male	26.78	96	Adult1	11.9923
Apodemus agrarius	832	Yuqing	27.2177	107.8875	2014	1	Male	26.98	101	Adult1	11.9923
Apodemus agrarius	833	Yuqing	27.2177	107.8875	2014	1	Male	27.07	88	Adult1	11.9923
Apodemus agrarius	834	Yuqing	27.2177	107.8875	2014	1	Male	27.13	96	Adult1	11.9923
Apodemus agrarius	835	Yuqing	27.2177	107.8875	2014	1	Female	27.35	90	Adult1	11.9923
Apodemus agrarius	836	Yuqing	27.2177	107.8875	2014	1	Male	27.45	100	Adult1	11.9923
Apodemus agrarius	837	Yuqing	27.2177	107.8875	2014	1	Male	27.5	93	Adult1	11.9923
Apodemus agrarius	838	Yuqing	27.2177	107.8875	2014	1	Male	27.56	102	Adult1	11.9923
Apodemus agrarius	839	Yuqing	27.2177	107.8875	2014	1	Male	27.73	97	Adult1	11.9923
Apodemus agrarius	840	Yuqing	27.2177	107.8875	2014	1	Female	27.77	99	Adult1	11.9923
Apodemus agrarius	841	Yuqing	27.2177	107.8875	2014	1	Male	27.79	98	Adult1	11.9923
Apodemus agrarius	842	Yuqing	27.2177	107.8875	2014	1	Male	27.82	95	Adult1	11.9923
Apodemus agrarius	843	Yuqing	27.2177	107.8875	2014	1	Male	27.88	96	Adult1	11.9923
Apodemus agrarius	844	Yuqing	27.2177	107.8875	2014	1	Male	28.12	92	Adult1	11.9923
Apodemus agrarius	845	Yuqing	27.2177	107.8875	2014	1	Female	28.14	96	Adult1	11.9923
Apodemus agrarius	846	Yuqing	27.2177	107.8875	2014	1	Male	28.19	93	Adult1	11.9923
Apodemus agrarius	847	Yuqing	27.2177	107.8875	2014	1	Female	28.23	100	Adult1	11.9923
Apodemus agrarius	848	Yuqing	27.2177	107.8875	2014	1	Male	28.27	108	Adult1	11.9923
Apodemus agrarius	849	Yuqing	27.2177	107.8875	2014	1	Male	28.43	92	Adult1	11.9923
Apodemus agrarius	850	Yuqing	27.2177	107.8875	2014	1	Male	28.59	93	Adult1	11.9923
Apodemus agrarius	851	Yuqing	27.2177	107.8875	2014	1	Male	28.63	90	Adult1	11.9923
Apodemus agrarius	852	Yuqing	27.2177	107.8875	2014	1	Female	28.64	98	Adult1	11.9923
Apodemus agrarius	853	Yuqing	27.2177	107.8875	2014	1	Male	28.69	101	Adult1	11.9923
Apodemus agrarius	854	Yuqing	27.2177	107.8875	2014	1	Male	28.87	98	Adult1	11.9923
Apodemus agrarius	855	Yuqing	27.2177	107.8875	2014	1	Male	28.92	92	Adult1	11.9923
Apodemus agrarius	856	Yuqing	27.2177	107.8875	2014	1	Male	29.02	98	Adult2	11.9923
Apodemus agrarius	857	Yuqing	27.2177	107.8875	2014	1	Male	29.16	95	Adult2	11.9923
Apodemus agrarius	858	Yuqing	27.2177	107.8875	2014	1	Male	29.39	95	Adult2	11.9923
Apodemus agrarius	859	Yuqing	27.2177	107.8875	2014	1	Female	29.4	108	Adult2	11.9923
Apodemus agrarius	860	Yuqing	27.2177	107.8875	2014	1	Male	29.54	103	Adult2	11.9923
Apodemus agrarius	861	Yuqing	27.2177	107.8875	2014	1	Male	29.56	105	Adult2	11.9923
Apodemus agrarius	862	Yuqing	27.2177	107.8875	2014	1	Male	29.73	107	Adult2	11.9923
Apodemus agrarius	863	Yuqing	27.2177	107.8875	2014	1	Female	29.85	109	Adult2	11.9923
Apodemus agrarius	864	Yuqing	27.2177	107.8875	2014	1	Male	29.87	96	Adult2	11.9923
Apodemus agrarius	865	Yuqing	27.2177	107.8875	2014	1	Male	30.05	95	Adult2	11.9923
Apodemus agrarius	866	Yuqing	27.2177	107.8875	2014	1	Male	30.08	92	Adult2	11.9923
Apodemus agrarius	867	Yuqing	27.2177	107.8875	2014	1	Male	30.1	88	Adult2	11.9923
Apodemus agrarius	868	Yuqing	27.2177	107.8875	2014	1	Female	30.1	105	Adult2	11.9923
Apodemus agrarius	869	Yuqing	27.2177	107.8875	2014	1	Male	30.21	101	Adult2	11.9923
Apodemus agrarius	870	Yuqing	27.2177	107.8875	2014	1	Male	30.35	108	Adult2	11.9923
Apodemus agrarius	871	Yuqing	27.2177	107.8875	2014	1	Female	30.37	89	Adult2	11.9923
Apodemus agrarius	872	Yuqing	27.2177	107.8875	2014	1	Male	30.4	90	Adult2	11.9923
Apodemus agrarius	873	Yuqing	27.2177	107.8875	2014	1	Male	30.45	99	Adult2	11.9923
Apodemus agrarius	874	Yuqing	27.2177	107.8875	2014	1	Male	30.5	96	Adult2	11.9923
Apodemus agrarius	875	Yuqing	27.2177	107.8875	2014	1	Male	30.69	104	Adult2	11.9923
Apodemus agrarius	876	Yuqing	27.2177	107.8875	2014	1	Male	31.06	98	Adult2	11.9923
Apodemus agrarius	877	Yuqing	27.2177	107.8875	2014	1	Male	31.16	102	Adult2	11.9923
Apodemus agrarius	878	Yuqing	27.2177	107.8875	2014	1	Male	31.2	92	Adult2	11.9923
Apodemus agrarius	879	Yuqing	27.2177	107.8875	2014	1	Male	31.53	93	Adult2	11.9923
Apodemus agrarius	880	Yuqing	27.2177	107.8875	2014	1	Male	31.56	93	Adult2	11.9923
Apodemus agrarius	881	Yuqing	27.2177	107.8875	2014	1	Male	31.57	101	Adult2	11.9923
Apodemus agrarius	882	Yuqing	27.2177	107.8875	2014	1	Female	31.69	102	Adult2	11.9923
Apodemus agrarius	883	Yuqing	27.2177	107.8875	2014	1	Male	31.79	102	Adult2	11.9923
Apodemus agrarius	884	Yuqing	27.2177	107.8875	2014	1	Male	31.89	106	Adult2	11.9923
Apodemus agrarius	885	Yuqing	27.2177	107.8875	2014	1	Male	31.9	104	Adult2	11.9923
Apodemus agrarius	886	Yuqing	27.2177	107.8875	2014	1	Male	32	104	Adult2	11.9923
Apodemus agrarius	887	Yuqing	27.2177	107.8875	2014	1	Female	32.34	89	Adult2	11.9923
Apodemus agrarius	888	Yuqing	27.2177	107.8875	2014	1	Male	32.78	102	Adult2	11.9923
Apodemus agrarius	889	Yuqing	27.2177	107.8875	2014	1	Male	32.79	101	Adult2	11.9923
Apodemus agrarius	890	Yuqing	27.2177	107.8875	2014	1	Female	32.79	98	Adult2	11.9923
Apodemus agrarius	891	Yuqing	27.2177	107.8875	2014	1	Male	32.92	101	Adult2	11.9923
Apodemus agrarius	892	Yuqing	27.2177	107.8875	2014	1	Male	33.18	108	Adult2	11.9923
Apodemus agrarius	893	Yuqing	27.2177	107.8875	2014	1	Male	33.2	96	Adult2	11.9923
Apodemus agrarius	894	Yuqing	27.2177	107.8875	2014	1	Male	33.32	94	Adult2	11.9923
Apodemus agrarius	895	Yuqing	27.2177	107.8875	2014	1	Male	33.47	96	Adult2	11.9923
Apodemus agrarius	896	Yuqing	27.2177	107.8875	2014	1	Male	33.78	108	Adult2	11.9923
Apodemus agrarius	897	Yuqing	27.2177	107.8875	2014	1	Male	33.8	108	Adult2	11.9923
Apodemus agrarius	898	Yuqing	27.2177	107.8875	2014	1	Male	33.86	94	Adult2	11.9923
Apodemus agrarius	899	Yuqing	27.2177	107.8875	2014	1	Female	34.02	101	Adult2	11.9923
Apodemus agrarius	900	Yuqing	27.2177	107.8875	2014	1	Male	34.42	98	Adult2	11.9923
Apodemus agrarius	901	Yuqing	27.2177	107.8875	2014	1	Male	35.1	101	Adult2	11.9923
Apodemus agrarius	902	Yuqing	27.2177	107.8875	2014	1	Female	35.15	93	Adult2	11.9923
Apodemus agrarius	903	Yuqing	27.2177	107.8875	2014	1	Male	35.55	106	Adult2	11.9923
Apodemus agrarius	904	Yuqing	27.2177	107.8875	2014	1	Male	35.67	104	Adult2	11.9923
Apodemus agrarius	905	Yuqing	27.2177	107.8875	2014	1	Male	35.69	105	Adult2	11.9923
Apodemus agrarius	906	Yuqing	27.2177	107.8875	2014	1	Male	35.77	95	Adult2	11.9923
Apodemus agrarius	907	Yuqing	27.2177	107.8875	2014	1	Male	36.1	104	Adult2	11.9923
Apodemus agrarius	908	Yuqing	27.2177	107.8875	2014	1	Male	36.25	111	Adult2	11.9923
Apodemus agrarius	909	Yuqing	27.2177	107.8875	2014	1	Male	36.33	111	Adult2	11.9923
Apodemus agrarius	910	Yuqing	27.2177	107.8875	2014	1	Male	36.85	101	Adult2	11.9923
Apodemus agrarius	911	Yuqing	27.2177	107.8875	2014	1	Female	36.96	102	Adult2	11.9923
Apodemus agrarius	912	Yuqing	27.2177	107.8875	2015	2	Female	16.3	88	Subadult	12.2946
Apodemus agrarius	913	Yuqing	27.2177	107.8875	2015	2	Male	16.31	91	Subadult	12.2946
Apodemus agrarius	914	Yuqing	27.2177	107.8875	2015	2	Male	16.39	81	Subadult	12.2946
Apodemus agrarius	915	Yuqing	27.2177	107.8875	2015	2	Female	16.57	78	Subadult	12.2946
Apodemus agrarius	916	Yuqing	27.2177	107.8875	2015	2	Male	16.71	94	Subadult	12.2946
Apodemus agrarius	917	Yuqing	27.2177	107.8875	2015	2	Female	16.77	94	Subadult	12.2946
Apodemus agrarius	918	Yuqing	27.2177	107.8875	2015	2	Male	16.81	85	Subadult	12.2946
Apodemus agrarius	919	Yuqing	27.2177	107.8875	2015	2	Male	16.85	89	Subadult	12.2946
Apodemus agrarius	920	Yuqing	27.2177	107.8875	2015	2	Female	16.87	85	Subadult	12.2946
Apodemus agrarius	921	Yuqing	27.2177	107.8875	2015	2	Female	16.99	91	Subadult	12.2946
Apodemus agrarius	922	Yuqing	27.2177	107.8875	2015	2	Female	17.07	84	Subadult	12.2946
Apodemus agrarius	923	Yuqing	27.2177	107.8875	2015	2	Male	17.16	82	Subadult	12.2946
Apodemus agrarius	924	Yuqing	27.2177	107.8875	2015	2	Female	17.19	83	Subadult	12.2946
Apodemus agrarius	925	Yuqing	27.2177	107.8875	2015	2	Female	17.2	84	Subadult	12.2946
Apodemus agrarius	926	Yuqing	27.2177	107.8875	2015	2	Male	17.22	84	Subadult	12.2946
Apodemus agrarius	927	Yuqing	27.2177	107.8875	2015	2	Male	17.24	86	Subadult	12.2946
Apodemus agrarius	928	Yuqing	27.2177	107.8875	2015	2	Male	17.46	84	Subadult	12.2946
Apodemus agrarius	929	Yuqing	27.2177	107.8875	2015	2	Male	17.5	85	Subadult	12.2946
Apodemus agrarius	930	Yuqing	27.2177	107.8875	2015	2	Male	17.52	90	Subadult	12.2946
Apodemus agrarius	931	Yuqing	27.2177	107.8875	2015	2	Male	17.63	89	Subadult	12.2946
Apodemus agrarius	932	Yuqing	27.2177	107.8875	2015	2	Female	17.66	86	Subadult	12.2946
Apodemus agrarius	933	Yuqing	27.2177	107.8875	2015	2	Male	17.67	82	Subadult	12.2946
Apodemus agrarius	934	Yuqing	27.2177	107.8875	2015	2	Female	17.69	90	Subadult	12.2946
Apodemus agrarius	935	Yuqing	27.2177	107.8875	2015	2	Male	17.8	96	Subadult	12.2946
Apodemus agrarius	936	Yuqing	27.2177	107.8875	2015	2	Female	17.82	90	Subadult	12.2946
Apodemus agrarius	937	Yuqing	27.2177	107.8875	2015	2	Female	17.87	90	Subadult	12.2946
Apodemus agrarius	938	Yuqing	27.2177	107.8875	2015	2	Male	17.94	88	Subadult	12.2946
Apodemus agrarius	939	Yuqing	27.2177	107.8875	2015	2	Female	17.94	81	Subadult	12.2946
Apodemus agrarius	940	Yuqing	27.2177	107.8875	2015	2	Female	18.01	87	Subadult	12.2946
Apodemus agrarius	941	Yuqing	27.2177	107.8875	2015	2	Female	18.04	89	Subadult	12.2946
Apodemus agrarius	942	Yuqing	27.2177	107.8875	2015	2	Male	18.07	91	Subadult	12.2946
Apodemus agrarius	943	Yuqing	27.2177	107.8875	2015	2	Male	18.15	87	Subadult	12.2946
Apodemus agrarius	944	Yuqing	27.2177	107.8875	2015	2	Male	18.19	92	Subadult	12.2946
Apodemus agrarius	945	Yuqing	27.2177	107.8875	2015	2	Female	18.23	93	Subadult	12.2946
Apodemus agrarius	946	Yuqing	27.2177	107.8875	2015	2	Female	18.25	81	Subadult	12.2946
Apodemus agrarius	947	Yuqing	27.2177	107.8875	2015	2	Male	18.32	92	Subadult	12.2946
Apodemus agrarius	948	Yuqing	27.2177	107.8875	2015	2	Male	18.38	90	Subadult	12.2946
Apodemus agrarius	949	Yuqing	27.2177	107.8875	2015	2	Male	18.46	86	Subadult	12.2946
Apodemus agrarius	950	Yuqing	27.2177	107.8875	2015	2	Male	18.46	90	Subadult	12.2946
Apodemus agrarius	951	Yuqing	27.2177	107.8875	2015	2	Female	18.5	91	Subadult	12.2946
Apodemus agrarius	952	Yuqing	27.2177	107.8875	2015	2	Male	18.53	88	Subadult	12.2946
Apodemus agrarius	953	Yuqing	27.2177	107.8875	2015	2	Male	18.56	88	Subadult	12.2946
Apodemus agrarius	954	Yuqing	27.2177	107.8875	2015	2	Female	18.59	93	Subadult	12.2946
Apodemus agrarius	955	Yuqing	27.2177	107.8875	2015	2	Male	18.64	88	Subadult	12.2946
Apodemus agrarius	956	Yuqing	27.2177	107.8875	2015	2	Female	18.72	85	Subadult	12.2946
Apodemus agrarius	957	Yuqing	27.2177	107.8875	2015	2	Female	18.72	88	Subadult	12.2946
Apodemus agrarius	958	Yuqing	27.2177	107.8875	2015	2	Female	18.86	89	Subadult	12.2946
Apodemus agrarius	959	Yuqing	27.2177	107.8875	2015	2	Male	18.88	90	Subadult	12.2946
Apodemus agrarius	960	Yuqing	27.2177	107.8875	2015	2	Female	18.89	86	Subadult	12.2946
Apodemus agrarius	961	Yuqing	27.2177	107.8875	2015	2	Male	19.15	80	Subadult	12.2946
Apodemus agrarius	962	Yuqing	27.2177	107.8875	2015	2	Male	19.18	91	Subadult	12.2946
Apodemus agrarius	963	Yuqing	27.2177	107.8875	2015	2	Male	19.21	85	Subadult	12.2946
Apodemus agrarius	964	Yuqing	27.2177	107.8875	2015	2	Male	19.31	85	Subadult	12.2946
Apodemus agrarius	965	Yuqing	27.2177	107.8875	2015	2	Female	19.32	82	Subadult	12.2946
Apodemus agrarius	966	Yuqing	27.2177	107.8875	2015	2	Female	19.44	85	Subadult	12.2946
Apodemus agrarius	967	Yuqing	27.2177	107.8875	2015	2	Female	19.47	94	Subadult	12.2946
Apodemus agrarius	968	Yuqing	27.2177	107.8875	2015	2	Male	19.51	87	Subadult	12.2946
Apodemus agrarius	969	Yuqing	27.2177	107.8875	2015	2	Female	19.58	92	Subadult	12.2946
Apodemus agrarius	970	Yuqing	27.2177	107.8875	2015	2	Female	19.69	89	Subadult	12.2946
Apodemus agrarius	971	Yuqing	27.2177	107.8875	2015	2	Female	19.7	82	Subadult	12.2946
Apodemus agrarius	972	Yuqing	27.2177	107.8875	2015	2	Male	19.74	90	Subadult	12.2946
Apodemus agrarius	973	Yuqing	27.2177	107.8875	2015	2	Male	19.75	91	Subadult	12.2946
Apodemus agrarius	974	Yuqing	27.2177	107.8875	2015	2	Male	19.82	89	Subadult	12.2946
Apodemus agrarius	975	Yuqing	27.2177	107.8875	2015	2	Female	19.83	92	Subadult	12.2946
Apodemus agrarius	976	Yuqing	27.2177	107.8875	2015	2	Male	19.84	94	Subadult	12.2946
Apodemus agrarius	977	Yuqing	27.2177	107.8875	2015	2	Male	19.85	93	Subadult	12.2946
Apodemus agrarius	978	Yuqing	27.2177	107.8875	2015	2	Male	19.95	93	Subadult	12.2946
Apodemus agrarius	979	Yuqing	27.2177	107.8875	2015	2	Female	19.95	86	Subadult	12.2946
Apodemus agrarius	980	Yuqing	27.2177	107.8875	2015	2	Male	20	91	Subadult	12.2946
Apodemus agrarius	981	Yuqing	27.2177	107.8875	2015	2	Male	20.07	92	Subadult	12.2946
Apodemus agrarius	982	Yuqing	27.2177	107.8875	2015	2	Female	20.19	80	Subadult	12.2946
Apodemus agrarius	983	Yuqing	27.2177	107.8875	2015	2	Female	20.27	81	Subadult	12.2946
Apodemus agrarius	984	Yuqing	27.2177	107.8875	2015	2	Male	20.31	90	Subadult	12.2946
Apodemus agrarius	985	Yuqing	27.2177	107.8875	2015	2	Female	20.36	92	Subadult	12.2946
Apodemus agrarius	986	Yuqing	27.2177	107.8875	2015	2	Female	20.39	88	Subadult	12.2946
Apodemus agrarius	987	Yuqing	27.2177	107.8875	2015	2	Male	20.42	92	Subadult	12.2946
Apodemus agrarius	988	Yuqing	27.2177	107.8875	2015	2	Female	20.43	81	Subadult	12.2946
Apodemus agrarius	989	Yuqing	27.2177	107.8875	2015	2	Female	20.44	98	Subadult	12.2946
Apodemus agrarius	990	Yuqing	27.2177	107.8875	2015	2	Male	20.5	92	Subadult	12.2946
Apodemus agrarius	991	Yuqing	27.2177	107.8875	2015	2	Male	20.55	100	Subadult	12.2946
Apodemus agrarius	992	Yuqing	27.2177	107.8875	2015	2	Female	20.77	88	Subadult	12.2946
Apodemus agrarius	993	Yuqing	27.2177	107.8875	2015	2	Male	20.81	87	Subadult	12.2946
Apodemus agrarius	994	Yuqing	27.2177	107.8875	2015	2	Male	20.95	90	Subadult	12.2946
Apodemus agrarius	995	Yuqing	27.2177	107.8875	2015	2	Female	20.95	95	Subadult	12.2946
Apodemus agrarius	996	Yuqing	27.2177	107.8875	2015	2	Male	21.21	98	Subadult	12.2946
Apodemus agrarius	997	Yuqing	27.2177	107.8875	2015	2	Male	21.26	93	Subadult	12.2946
Apodemus agrarius	998	Yuqing	27.2177	107.8875	2015	2	Female	21.29	85	Subadult	12.2946
Apodemus agrarius	999	Yuqing	27.2177	107.8875	2015	2	Female	21.36	89	Subadult	12.2946
Apodemus agrarius	1000	Yuqing	27.2177	107.8875	2015	2	Male	21.38	81	Subadult	12.2946
Apodemus agrarius	1001	Yuqing	27.2177	107.8875	2015	2	Male	21.49	88	Subadult	12.2946
Apodemus agrarius	1002	Yuqing	27.2177	107.8875	2015	2	Male	21.71	92	Subadult	12.2946
Apodemus agrarius	1003	Yuqing	27.2177	107.8875	2015	2	Female	21.72	94	Subadult	12.2946
Apodemus agrarius	1004	Yuqing	27.2177	107.8875	2015	2	Male	21.73	96	Subadult	12.2946
Apodemus agrarius	1005	Yuqing	27.2177	107.8875	2015	2	Male	21.83	97	Subadult	12.2946
Apodemus agrarius	1006	Yuqing	27.2177	107.8875	2015	2	Female	22.15	87	Subadult	12.2946
Apodemus agrarius	1007	Yuqing	27.2177	107.8875	2015	2	Female	22.22	94	Subadult	12.2946
Apodemus agrarius	1008	Yuqing	27.2177	107.8875	2015	2	Female	22.56	98	Subadult	12.2946
Apodemus agrarius	1009	Yuqing	27.2177	107.8875	2015	2	Male	23.05	91	Adult1	12.2946
Apodemus agrarius	1010	Yuqing	27.2177	107.8875	2015	2	Male	23.2	89	Adult1	12.2946
Apodemus agrarius	1011	Yuqing	27.2177	107.8875	2015	2	Male	23.51	94	Adult1	12.2946
Apodemus agrarius	1012	Yuqing	27.2177	107.8875	2015	2	Female	23.52	86	Adult1	12.2946
Apodemus agrarius	1013	Yuqing	27.2177	107.8875	2015	2	Male	23.73	93	Adult1	12.2946
Apodemus agrarius	1014	Yuqing	27.2177	107.8875	2015	2	Male	23.75	96	Adult1	12.2946
Apodemus agrarius	1015	Yuqing	27.2177	107.8875	2015	2	Female	23.8	95	Adult1	12.2946
Apodemus agrarius	1016	Yuqing	27.2177	107.8875	2015	2	Male	24.12	100	Adult1	12.2946
Apodemus agrarius	1017	Yuqing	27.2177	107.8875	2015	2	Male	24.16	91	Adult1	12.2946
Apodemus agrarius	1018	Yuqing	27.2177	107.8875	2015	2	Male	24.25	93	Adult1	12.2946
Apodemus agrarius	1019	Yuqing	27.2177	107.8875	2015	2	Male	24.36	107	Adult1	12.2946
Apodemus agrarius	1020	Yuqing	27.2177	107.8875	2015	2	Male	24.42	98	Adult1	12.2946
Apodemus agrarius	1021	Yuqing	27.2177	107.8875	2015	2	Female	24.65	89	Adult1	12.2946
Apodemus agrarius	1022	Yuqing	27.2177	107.8875	2015	2	Male	24.66	103	Adult1	12.2946
Apodemus agrarius	1023	Yuqing	27.2177	107.8875	2015	2	Female	24.67	98	Adult1	12.2946
Apodemus agrarius	1024	Yuqing	27.2177	107.8875	2015	2	Male	24.74	101	Adult1	12.2946
Apodemus agrarius	1025	Yuqing	27.2177	107.8875	2015	2	Male	24.75	99	Adult1	12.2946
Apodemus agrarius	1026	Yuqing	27.2177	107.8875	2015	2	Female	24.82	97	Adult1	12.2946
Apodemus agrarius	1027	Yuqing	27.2177	107.8875	2015	2	Male	24.9	104	Adult1	12.2946
Apodemus agrarius	1028	Yuqing	27.2177	107.8875	2015	2	Female	24.95	101	Adult1	12.2946
Apodemus agrarius	1029	Yuqing	27.2177	107.8875	2015	2	Male	24.97	94	Adult1	12.2946
Apodemus agrarius	1030	Yuqing	27.2177	107.8875	2015	2	Male	25.04	96	Adult1	12.2946
Apodemus agrarius	1031	Yuqing	27.2177	107.8875	2015	2	Male	25.08	101	Adult1	12.2946
Apodemus agrarius	1032	Yuqing	27.2177	107.8875	2015	2	Male	25.19	96	Adult1	12.2946
Apodemus agrarius	1033	Yuqing	27.2177	107.8875	2015	2	Male	25.31	106	Adult1	12.2946
Apodemus agrarius	1034	Yuqing	27.2177	107.8875	2015	2	Female	25.33	99	Adult1	12.2946
Apodemus agrarius	1035	Yuqing	27.2177	107.8875	2015	2	Female	25.57	100	Adult1	12.2946
Apodemus agrarius	1036	Yuqing	27.2177	107.8875	2015	2	Female	25.61	95	Adult1	12.2946
Apodemus agrarius	1037	Yuqing	27.2177	107.8875	2015	2	Male	25.62	98	Adult1	12.2946
Apodemus agrarius	1038	Yuqing	27.2177	107.8875	2015	2	Male	25.62	96	Adult1	12.2946
Apodemus agrarius	1039	Yuqing	27.2177	107.8875	2015	2	Male	25.67	100	Adult1	12.2946
Apodemus agrarius	1040	Yuqing	27.2177	107.8875	2015	2	Male	25.85	97	Adult1	12.2946
Apodemus agrarius	1041	Yuqing	27.2177	107.8875	2015	2	Male	25.88	102	Adult1	12.2946
Apodemus agrarius	1042	Yuqing	27.2177	107.8875	2015	2	Male	25.91	98	Adult1	12.2946
Apodemus agrarius	1043	Yuqing	27.2177	107.8875	2015	2	Male	25.92	104	Adult1	12.2946
Apodemus agrarius	1044	Yuqing	27.2177	107.8875	2015	2	Male	25.97	96	Adult1	12.2946
Apodemus agrarius	1045	Yuqing	27.2177	107.8875	2015	2	Male	25.97	94	Adult1	12.2946
Apodemus agrarius	1046	Yuqing	27.2177	107.8875	2015	2	Male	25.99	106	Adult1	12.2946
Apodemus agrarius	1047	Yuqing	27.2177	107.8875	2015	2	Male	26.02	97	Adult1	12.2946
Apodemus agrarius	1048	Yuqing	27.2177	107.8875	2015	2	Male	26.09	91	Adult1	12.2946
Apodemus agrarius	1049	Yuqing	27.2177	107.8875	2015	2	Male	26.14	112	Adult1	12.2946
Apodemus agrarius	1050	Yuqing	27.2177	107.8875	2015	2	Male	26.18	94	Adult1	12.2946
Apodemus agrarius	1051	Yuqing	27.2177	107.8875	2015	2	Male	26.2	110	Adult1	12.2946
Apodemus agrarius	1052	Yuqing	27.2177	107.8875	2015	2	Male	26.34	97	Adult1	12.2946
Apodemus agrarius	1053	Yuqing	27.2177	107.8875	2015	2	Female	26.38	95	Adult1	12.2946
Apodemus agrarius	1054	Yuqing	27.2177	107.8875	2015	2	Male	26.45	111	Adult1	12.2946
Apodemus agrarius	1055	Yuqing	27.2177	107.8875	2015	2	Male	26.5	95	Adult1	12.2946
Apodemus agrarius	1056	Yuqing	27.2177	107.8875	2015	2	Female	26.58	99	Adult1	12.2946
Apodemus agrarius	1057	Yuqing	27.2177	107.8875	2015	2	Male	26.63	102	Adult1	12.2946
Apodemus agrarius	1058	Yuqing	27.2177	107.8875	2015	2	Female	26.69	95	Adult1	12.2946
Apodemus agrarius	1059	Yuqing	27.2177	107.8875	2015	2	Male	26.75	96	Adult1	12.2946
Apodemus agrarius	1060	Yuqing	27.2177	107.8875	2015	2	Male	26.83	96	Adult1	12.2946
Apodemus agrarius	1061	Yuqing	27.2177	107.8875	2015	2	Female	26.91	98	Adult1	12.2946
Apodemus agrarius	1062	Yuqing	27.2177	107.8875	2015	2	Male	26.94	102	Adult1	12.2946
Apodemus agrarius	1063	Yuqing	27.2177	107.8875	2015	2	Male	27.05	102	Adult1	12.2946
Apodemus agrarius	1064	Yuqing	27.2177	107.8875	2015	2	Male	27.14	102	Adult1	12.2946
Apodemus agrarius	1065	Yuqing	27.2177	107.8875	2015	2	Female	27.32	94	Adult1	12.2946
Apodemus agrarius	1066	Yuqing	27.2177	107.8875	2015	2	Male	27.35	90	Adult1	12.2946
Apodemus agrarius	1067	Yuqing	27.2177	107.8875	2015	2	Female	27.38	89	Adult1	12.2946
Apodemus agrarius	1068	Yuqing	27.2177	107.8875	2015	2	Male	27.41	110	Adult1	12.2946
Apodemus agrarius	1069	Yuqing	27.2177	107.8875	2015	2	Male	27.49	99	Adult1	12.2946
Apodemus agrarius	1070	Yuqing	27.2177	107.8875	2015	2	Male	27.6	94	Adult1	12.2946
Apodemus agrarius	1071	Yuqing	27.2177	107.8875	2015	2	Male	27.8	101	Adult1	12.2946
Apodemus agrarius	1072	Yuqing	27.2177	107.8875	2015	2	Female	27.8	101	Adult1	12.2946
Apodemus agrarius	1073	Yuqing	27.2177	107.8875	2015	2	Male	27.86	98	Adult1	12.2946
Apodemus agrarius	1074	Yuqing	27.2177	107.8875	2015	2	Male	27.86	104	Adult1	12.2946
Apodemus agrarius	1075	Yuqing	27.2177	107.8875	2015	2	Male	27.87	93	Adult1	12.2946
Apodemus agrarius	1076	Yuqing	27.2177	107.8875	2015	2	Male	27.93	104	Adult1	12.2946
Apodemus agrarius	1077	Yuqing	27.2177	107.8875	2015	2	Male	27.98	98	Adult1	12.2946
Apodemus agrarius	1078	Yuqing	27.2177	107.8875	2015	2	Female	28.18	98	Adult1	12.2946
Apodemus agrarius	1079	Yuqing	27.2177	107.8875	2015	2	Female	28.19	103	Adult1	12.2946
Apodemus agrarius	1080	Yuqing	27.2177	107.8875	2015	2	Male	28.24	102	Adult1	12.2946
Apodemus agrarius	1081	Yuqing	27.2177	107.8875	2015	2	Male	28.31	99	Adult1	12.2946
Apodemus agrarius	1082	Yuqing	27.2177	107.8875	2015	2	Male	28.34	100	Adult1	12.2946
Apodemus agrarius	1083	Yuqing	27.2177	107.8875	2015	2	Male	28.42	105	Adult1	12.2946
Apodemus agrarius	1084	Yuqing	27.2177	107.8875	2015	2	Male	28.44	101	Adult1	12.2946
Apodemus agrarius	1085	Yuqing	27.2177	107.8875	2015	2	Male	28.48	97	Adult1	12.2946
Apodemus agrarius	1086	Yuqing	27.2177	107.8875	2015	2	Male	28.59	105	Adult1	12.2946
Apodemus agrarius	1087	Yuqing	27.2177	107.8875	2015	2	Female	28.6	102	Adult1	12.2946
Apodemus agrarius	1088	Yuqing	27.2177	107.8875	2015	2	Female	28.69	104	Adult1	12.2946
Apodemus agrarius	1089	Yuqing	27.2177	107.8875	2015	2	Female	28.8	96	Adult1	12.2946
Apodemus agrarius	1090	Yuqing	27.2177	107.8875	2015	2	Male	28.93	96	Adult1	12.2946
Apodemus agrarius	1091	Yuqing	27.2177	107.8875	2015	2	Male	29.01	102	Adult2	12.2946
Apodemus agrarius	1092	Yuqing	27.2177	107.8875	2015	2	Male	29.06	104	Adult2	12.2946
Apodemus agrarius	1093	Yuqing	27.2177	107.8875	2015	2	Female	29.19	98	Adult2	12.2946
Apodemus agrarius	1094	Yuqing	27.2177	107.8875	2015	2	Female	29.26	103	Adult2	12.2946
Apodemus agrarius	1095	Yuqing	27.2177	107.8875	2015	2	Female	29.3	106	Adult2	12.2946
Apodemus agrarius	1096	Yuqing	27.2177	107.8875	2015	2	Male	29.37	98	Adult2	12.2946
Apodemus agrarius	1097	Yuqing	27.2177	107.8875	2015	2	Female	29.43	100	Adult2	12.2946
Apodemus agrarius	1098	Yuqing	27.2177	107.8875	2015	2	Female	29.5	96	Adult2	12.2946
Apodemus agrarius	1099	Yuqing	27.2177	107.8875	2015	2	Male	29.85	103	Adult2	12.2946
Apodemus agrarius	1100	Yuqing	27.2177	107.8875	2015	2	Male	29.85	95	Adult2	12.2946
Apodemus agrarius	1101	Yuqing	27.2177	107.8875	2015	2	Male	29.9	106	Adult2	12.2946
Apodemus agrarius	1102	Yuqing	27.2177	107.8875	2015	2	Male	30.04	105	Adult2	12.2946
Apodemus agrarius	1103	Yuqing	27.2177	107.8875	2015	2	Male	30.05	106	Adult2	12.2946
Apodemus agrarius	1104	Yuqing	27.2177	107.8875	2015	2	Male	30.25	115	Adult2	12.2946
Apodemus agrarius	1105	Yuqing	27.2177	107.8875	2015	2	Male	30.28	97	Adult2	12.2946
Apodemus agrarius	1106	Yuqing	27.2177	107.8875	2015	2	Male	30.38	108	Adult2	12.2946
Apodemus agrarius	1107	Yuqing	27.2177	107.8875	2015	2	Female	30.65	103	Adult2	12.2946
Apodemus agrarius	1108	Yuqing	27.2177	107.8875	2015	2	Male	30.66	106	Adult2	12.2946
Apodemus agrarius	1109	Yuqing	27.2177	107.8875	2015	2	Male	30.68	108	Adult2	12.2946
Apodemus agrarius	1110	Yuqing	27.2177	107.8875	2015	2	Male	30.71	97	Adult2	12.2946
Apodemus agrarius	1111	Yuqing	27.2177	107.8875	2015	2	Male	30.82	101	Adult2	12.2946
Apodemus agrarius	1112	Yuqing	27.2177	107.8875	2015	2	Male	30.84	97	Adult2	12.2946
Apodemus agrarius	1113	Yuqing	27.2177	107.8875	2015	2	Male	31.03	96	Adult2	12.2946
Apodemus agrarius	1114	Yuqing	27.2177	107.8875	2015	2	Male	31.15	111	Adult2	12.2946
Apodemus agrarius	1115	Yuqing	27.2177	107.8875	2015	2	Male	31.3	109	Adult2	12.2946
Apodemus agrarius	1116	Yuqing	27.2177	107.8875	2015	2	Female	31.32	98	Adult2	12.2946
Apodemus agrarius	1117	Yuqing	27.2177	107.8875	2015	2	Male	31.46	116	Adult2	12.2946
Apodemus agrarius	1118	Yuqing	27.2177	107.8875	2015	2	Male	31.51	106	Adult2	12.2946
Apodemus agrarius	1119	Yuqing	27.2177	107.8875	2015	2	Male	31.66	108	Adult2	12.2946
Apodemus agrarius	1120	Yuqing	27.2177	107.8875	2015	2	Male	31.84	101	Adult2	12.2946
Apodemus agrarius	1121	Yuqing	27.2177	107.8875	2015	2	Male	31.92	112	Adult2	12.2946
Apodemus agrarius	1122	Yuqing	27.2177	107.8875	2015	2	Female	31.93	97	Adult2	12.2946
Apodemus agrarius	1123	Yuqing	27.2177	107.8875	2015	2	Male	32.08	104	Adult2	12.2946
Apodemus agrarius	1124	Yuqing	27.2177	107.8875	2015	2	Male	32.33	109	Adult2	12.2946
Apodemus agrarius	1125	Yuqing	27.2177	107.8875	2015	2	Female	32.39	104	Adult2	12.2946
Apodemus agrarius	1126	Yuqing	27.2177	107.8875	2015	2	Female	32.46	113	Adult2	12.2946
Apodemus agrarius	1127	Yuqing	27.2177	107.8875	2015	2	Male	32.62	108	Adult2	12.2946
Apodemus agrarius	1128	Yuqing	27.2177	107.8875	2015	2	Female	32.66	100	Adult2	12.2946
Apodemus agrarius	1129	Yuqing	27.2177	107.8875	2015	2	Male	32.77	113	Adult2	12.2946
Apodemus agrarius	1130	Yuqing	27.2177	107.8875	2015	2	Male	32.86	115	Adult2	12.2946
Apodemus agrarius	1131	Yuqing	27.2177	107.8875	2015	2	Male	33.09	106	Adult2	12.2946
Apodemus agrarius	1132	Yuqing	27.2177	107.8875	2015	2	Male	33.14	109	Adult2	12.2946
Apodemus agrarius	1133	Yuqing	27.2177	107.8875	2015	2	Male	33.41	106	Adult2	12.2946
Apodemus agrarius	1134	Yuqing	27.2177	107.8875	2015	2	Male	33.51	114	Adult2	12.2946
Apodemus agrarius	1135	Yuqing	27.2177	107.8875	2015	2	Male	33.56	109	Adult2	12.2946
Apodemus agrarius	1136	Yuqing	27.2177	107.8875	2015	2	Male	33.61	116	Adult2	12.2946
Apodemus agrarius	1137	Yuqing	27.2177	107.8875	2015	2	Male	33.85	112	Adult2	12.2946
Apodemus agrarius	1138	Yuqing	27.2177	107.8875	2015	2	Male	33.88	109	Adult2	12.2946
Apodemus agrarius	1139	Yuqing	27.2177	107.8875	2015	2	Male	33.94	104	Adult2	12.2946
Apodemus agrarius	1140	Yuqing	27.2177	107.8875	2015	2	Male	33.97	112	Adult2	12.2946
Apodemus agrarius	1141	Yuqing	27.2177	107.8875	2015	2	Male	34	108	Adult2	12.2946
Apodemus agrarius	1142	Yuqing	27.2177	107.8875	2015	2	Male	34.03	105	Adult2	12.2946
Apodemus agrarius	1143	Yuqing	27.2177	107.8875	2015	2	Male	34.04	109	Adult2	12.2946
Apodemus agrarius	1144	Yuqing	27.2177	107.8875	2015	2	Male	34.17	111	Adult2	12.2946
Apodemus agrarius	1145	Yuqing	27.2177	107.8875	2015	2	Male	34.21	113	Adult2	12.2946
Apodemus agrarius	1146	Yuqing	27.2177	107.8875	2015	2	Male	34.33	113	Adult2	12.2946
Apodemus agrarius	1147	Yuqing	27.2177	107.8875	2015	2	Male	34.44	112	Adult2	12.2946
Apodemus agrarius	1148	Yuqing	27.2177	107.8875	2015	2	Male	34.59	113	Adult2	12.2946
Apodemus agrarius	1149	Yuqing	27.2177	107.8875	2015	2	Male	35.02	108	Adult2	12.2946
Apodemus agrarius	1150	Yuqing	27.2177	107.8875	2015	2	Male	35.16	110	Adult2	12.2946
Apodemus agrarius	1151	Yuqing	27.2177	107.8875	2015	2	Male	35.21	112	Adult2	12.2946
Apodemus agrarius	1152	Yuqing	27.2177	107.8875	2015	2	Male	35.35	107	Adult2	12.2946
Apodemus agrarius	1153	Yuqing	27.2177	107.8875	2015	2	Male	35.86	114	Adult2	12.2946
Apodemus agrarius	1154	Yuqing	27.2177	107.8875	2015	2	Male	35.94	108	Adult2	12.2946
Apodemus agrarius	1155	Yuqing	27.2177	107.8875	2015	2	Male	35.99	110	Adult2	12.2946
Apodemus agrarius	1156	Yuqing	27.2177	107.8875	2015	2	Male	36.04	114	Adult2	12.2946
Apodemus agrarius	1157	Yuqing	27.2177	107.8875	2015	2	Male	36.28	107	Adult2	12.2946
Apodemus agrarius	1158	Yuqing	27.2177	107.8875	2015	2	Male	36.62	118	Adult2	12.2946
Apodemus agrarius	1159	Yuqing	27.2177	107.8875	2015	2	Male	36.79	110	Adult2	12.2946
Apodemus agrarius	1160	Yuqing	27.2177	107.8875	2016	3	Male	16.04	85	Subadult	12.2268
Apodemus agrarius	1161	Yuqing	27.2177	107.8875	2016	3	Female	16.13	82	Subadult	12.2268
Apodemus agrarius	1162	Yuqing	27.2177	107.8875	2016	3	Male	16.21	83	Subadult	12.2268
Apodemus agrarius	1163	Yuqing	27.2177	107.8875	2016	3	Male	16.24	82	Subadult	12.2268
Apodemus agrarius	1164	Yuqing	27.2177	107.8875	2016	3	Female	16.3	85	Subadult	12.2268
Apodemus agrarius	1165	Yuqing	27.2177	107.8875	2016	3	Female	16.31	81	Subadult	12.2268
Apodemus agrarius	1166	Yuqing	27.2177	107.8875	2016	3	Female	16.38	80	Subadult	12.2268
Apodemus agrarius	1167	Yuqing	27.2177	107.8875	2016	3	Female	16.49	84	Subadult	12.2268
Apodemus agrarius	1168	Yuqing	27.2177	107.8875	2016	3	Male	16.6	85	Subadult	12.2268
Apodemus agrarius	1169	Yuqing	27.2177	107.8875	2016	3	Male	16.87	84	Subadult	12.2268
Apodemus agrarius	1170	Yuqing	27.2177	107.8875	2016	3	Male	16.94	88	Subadult	12.2268
Apodemus agrarius	1171	Yuqing	27.2177	107.8875	2016	3	Male	17.11	86	Subadult	12.2268
Apodemus agrarius	1172	Yuqing	27.2177	107.8875	2016	3	Female	17.11	94	Subadult	12.2268
Apodemus agrarius	1173	Yuqing	27.2177	107.8875	2016	3	Male	17.25	87	Subadult	12.2268
Apodemus agrarius	1174	Yuqing	27.2177	107.8875	2016	3	Female	17.47	87	Subadult	12.2268
Apodemus agrarius	1175	Yuqing	27.2177	107.8875	2016	3	Female	17.51	88	Subadult	12.2268
Apodemus agrarius	1176	Yuqing	27.2177	107.8875	2016	3	Female	17.56	84	Subadult	12.2268
Apodemus agrarius	1177	Yuqing	27.2177	107.8875	2016	3	Female	17.59	82	Subadult	12.2268
Apodemus agrarius	1178	Yuqing	27.2177	107.8875	2016	3	Female	17.62	92	Subadult	12.2268
Apodemus agrarius	1179	Yuqing	27.2177	107.8875	2016	3	Male	17.65	87	Subadult	12.2268
Apodemus agrarius	1180	Yuqing	27.2177	107.8875	2016	3	Male	17.73	81	Subadult	12.2268
Apodemus agrarius	1181	Yuqing	27.2177	107.8875	2016	3	Female	17.79	86	Subadult	12.2268
Apodemus agrarius	1182	Yuqing	27.2177	107.8875	2016	3	Male	17.79	91	Subadult	12.2268
Apodemus agrarius	1183	Yuqing	27.2177	107.8875	2016	3	Female	17.85	88	Subadult	12.2268
Apodemus agrarius	1184	Yuqing	27.2177	107.8875	2016	3	Female	18.06	83	Subadult	12.2268
Apodemus agrarius	1185	Yuqing	27.2177	107.8875	2016	3	Female	18.15	82	Subadult	12.2268
Apodemus agrarius	1186	Yuqing	27.2177	107.8875	2016	3	Male	18.21	91	Subadult	12.2268
Apodemus agrarius	1187	Yuqing	27.2177	107.8875	2016	3	Male	18.24	83	Subadult	12.2268
Apodemus agrarius	1188	Yuqing	27.2177	107.8875	2016	3	Male	18.25	81	Subadult	12.2268
Apodemus agrarius	1189	Yuqing	27.2177	107.8875	2016	3	Female	18.43	83	Subadult	12.2268
Apodemus agrarius	1190	Yuqing	27.2177	107.8875	2016	3	Female	18.48	84	Subadult	12.2268
Apodemus agrarius	1191	Yuqing	27.2177	107.8875	2016	3	Male	18.67	94	Subadult	12.2268
Apodemus agrarius	1192	Yuqing	27.2177	107.8875	2016	3	Female	18.79	85	Subadult	12.2268
Apodemus agrarius	1193	Yuqing	27.2177	107.8875	2016	3	Female	18.9	86	Subadult	12.2268
Apodemus agrarius	1194	Yuqing	27.2177	107.8875	2016	3	Male	18.91	92	Subadult	12.2268
Apodemus agrarius	1195	Yuqing	27.2177	107.8875	2016	3	Male	19	97	Subadult	12.2268
Apodemus agrarius	1196	Yuqing	27.2177	107.8875	2016	3	Male	19.1	89	Subadult	12.2268
Apodemus agrarius	1197	Yuqing	27.2177	107.8875	2016	3	Female	19.25	86	Subadult	12.2268
Apodemus agrarius	1198	Yuqing	27.2177	107.8875	2016	3	Male	19.29	92	Subadult	12.2268
Apodemus agrarius	1199	Yuqing	27.2177	107.8875	2016	3	Female	19.37	86	Subadult	12.2268
Apodemus agrarius	1200	Yuqing	27.2177	107.8875	2016	3	Female	19.41	84	Subadult	12.2268
Apodemus agrarius	1201	Yuqing	27.2177	107.8875	2016	3	Male	19.42	90	Subadult	12.2268
Apodemus agrarius	1202	Yuqing	27.2177	107.8875	2016	3	Male	19.51	89	Subadult	12.2268
Apodemus agrarius	1203	Yuqing	27.2177	107.8875	2016	3	Female	19.67	86	Subadult	12.2268
Apodemus agrarius	1204	Yuqing	27.2177	107.8875	2016	3	Male	19.69	87	Subadult	12.2268
Apodemus agrarius	1205	Yuqing	27.2177	107.8875	2016	3	Male	19.72	90	Subadult	12.2268
Apodemus agrarius	1206	Yuqing	27.2177	107.8875	2016	3	Female	19.8	84	Subadult	12.2268
Apodemus agrarius	1207	Yuqing	27.2177	107.8875	2016	3	Female	19.82	92	Subadult	12.2268
Apodemus agrarius	1208	Yuqing	27.2177	107.8875	2016	3	Male	19.83	84	Subadult	12.2268
Apodemus agrarius	1209	Yuqing	27.2177	107.8875	2016	3	Male	19.86	92	Subadult	12.2268
Apodemus agrarius	1210	Yuqing	27.2177	107.8875	2016	3	Female	19.98	94	Subadult	12.2268
Apodemus agrarius	1211	Yuqing	27.2177	107.8875	2016	3	Male	20.04	93	Subadult	12.2268
Apodemus agrarius	1212	Yuqing	27.2177	107.8875	2016	3	Male	20.07	94	Subadult	12.2268
Apodemus agrarius	1213	Yuqing	27.2177	107.8875	2016	3	Female	20.08	86	Subadult	12.2268
Apodemus agrarius	1214	Yuqing	27.2177	107.8875	2016	3	Female	20.12	85	Subadult	12.2268
Apodemus agrarius	1215	Yuqing	27.2177	107.8875	2016	3	Female	20.16	85	Subadult	12.2268
Apodemus agrarius	1216	Yuqing	27.2177	107.8875	2016	3	Female	20.23	86	Subadult	12.2268
Apodemus agrarius	1217	Yuqing	27.2177	107.8875	2016	3	Female	20.24	83	Subadult	12.2268
Apodemus agrarius	1218	Yuqing	27.2177	107.8875	2016	3	Female	20.3	85	Subadult	12.2268
Apodemus agrarius	1219	Yuqing	27.2177	107.8875	2016	3	Male	20.35	86	Subadult	12.2268
Apodemus agrarius	1220	Yuqing	27.2177	107.8875	2016	3	Female	20.45	90	Subadult	12.2268
Apodemus agrarius	1221	Yuqing	27.2177	107.8875	2016	3	Female	20.46	94	Subadult	12.2268
Apodemus agrarius	1222	Yuqing	27.2177	107.8875	2016	3	Female	20.64	83	Subadult	12.2268
Apodemus agrarius	1223	Yuqing	27.2177	107.8875	2016	3	Male	20.72	95	Subadult	12.2268
Apodemus agrarius	1224	Yuqing	27.2177	107.8875	2016	3	Male	20.73	88	Subadult	12.2268
Apodemus agrarius	1225	Yuqing	27.2177	107.8875	2016	3	Male	20.87	91	Subadult	12.2268
Apodemus agrarius	1226	Yuqing	27.2177	107.8875	2016	3	Female	20.95	92	Subadult	12.2268
Apodemus agrarius	1227	Yuqing	27.2177	107.8875	2016	3	Male	21.04	96	Subadult	12.2268
Apodemus agrarius	1228	Yuqing	27.2177	107.8875	2016	3	Male	21.18	82	Subadult	12.2268
Apodemus agrarius	1229	Yuqing	27.2177	107.8875	2016	3	Male	21.22	93	Subadult	12.2268
Apodemus agrarius	1230	Yuqing	27.2177	107.8875	2016	3	Female	21.31	87	Subadult	12.2268
Apodemus agrarius	1231	Yuqing	27.2177	107.8875	2016	3	Female	21.41	95	Subadult	12.2268
Apodemus agrarius	1232	Yuqing	27.2177	107.8875	2016	3	Male	21.43	90	Subadult	12.2268
Apodemus agrarius	1233	Yuqing	27.2177	107.8875	2016	3	Male	21.45	96	Subadult	12.2268
Apodemus agrarius	1234	Yuqing	27.2177	107.8875	2016	3	Male	21.46	89	Subadult	12.2268
Apodemus agrarius	1235	Yuqing	27.2177	107.8875	2016	3	Female	21.6	95	Subadult	12.2268
Apodemus agrarius	1236	Yuqing	27.2177	107.8875	2016	3	Male	21.62	91	Subadult	12.2268
Apodemus agrarius	1237	Yuqing	27.2177	107.8875	2016	3	Male	21.75	90	Subadult	12.2268
Apodemus agrarius	1238	Yuqing	27.2177	107.8875	2016	3	Male	21.96	93	Subadult	12.2268
Apodemus agrarius	1239	Yuqing	27.2177	107.8875	2016	3	Male	21.96	96	Subadult	12.2268
Apodemus agrarius	1240	Yuqing	27.2177	107.8875	2016	3	Male	22.03	90	Subadult	12.2268
Apodemus agrarius	1241	Yuqing	27.2177	107.8875	2016	3	Female	22.08	96	Subadult	12.2268
Apodemus agrarius	1242	Yuqing	27.2177	107.8875	2016	3	Female	22.15	90	Subadult	12.2268
Apodemus agrarius	1243	Yuqing	27.2177	107.8875	2016	3	Male	22.21	97	Subadult	12.2268
Apodemus agrarius	1244	Yuqing	27.2177	107.8875	2016	3	Male	22.25	96	Subadult	12.2268
Apodemus agrarius	1245	Yuqing	27.2177	107.8875	2016	3	Male	22.34	94	Subadult	12.2268
Apodemus agrarius	1246	Yuqing	27.2177	107.8875	2016	3	Male	22.36	90	Subadult	12.2268
Apodemus agrarius	1247	Yuqing	27.2177	107.8875	2016	3	Female	22.4	84	Subadult	12.2268
Apodemus agrarius	1248	Yuqing	27.2177	107.8875	2016	3	Female	22.54	102	Subadult	12.2268
Apodemus agrarius	1249	Yuqing	27.2177	107.8875	2016	3	Male	22.6	89	Subadult	12.2268
Apodemus agrarius	1250	Yuqing	27.2177	107.8875	2016	3	Male	22.68	94	Subadult	12.2268
Apodemus agrarius	1251	Yuqing	27.2177	107.8875	2016	3	Female	22.77	87	Subadult	12.2268
Apodemus agrarius	1252	Yuqing	27.2177	107.8875	2016	3	Female	22.89	85	Subadult	12.2268
Apodemus agrarius	1253	Yuqing	27.2177	107.8875	2016	3	Male	23.04	98	Adult1	12.2268
Apodemus agrarius	1254	Yuqing	27.2177	107.8875	2016	3	Female	23.18	93	Adult1	12.2268
Apodemus agrarius	1255	Yuqing	27.2177	107.8875	2016	3	Female	23.19	98	Adult1	12.2268
Apodemus agrarius	1256	Yuqing	27.2177	107.8875	2016	3	Male	23.46	103	Adult1	12.2268
Apodemus agrarius	1257	Yuqing	27.2177	107.8875	2016	3	Female	23.65	92	Adult1	12.2268
Apodemus agrarius	1258	Yuqing	27.2177	107.8875	2016	3	Male	23.72	102	Adult1	12.2268
Apodemus agrarius	1259	Yuqing	27.2177	107.8875	2016	3	Male	23.81	94	Adult1	12.2268
Apodemus agrarius	1260	Yuqing	27.2177	107.8875	2016	3	Female	23.86	91	Adult1	12.2268
Apodemus agrarius	1261	Yuqing	27.2177	107.8875	2016	3	Female	23.99	88	Adult1	12.2268
Apodemus agrarius	1262	Yuqing	27.2177	107.8875	2016	3	Male	24.01	101	Adult1	12.2268
Apodemus agrarius	1263	Yuqing	27.2177	107.8875	2016	3	Male	24.09	102	Adult1	12.2268
Apodemus agrarius	1264	Yuqing	27.2177	107.8875	2016	3	Male	24.15	95	Adult1	12.2268
Apodemus agrarius	1265	Yuqing	27.2177	107.8875	2016	3	Female	24.25	97	Adult1	12.2268
Apodemus agrarius	1266	Yuqing	27.2177	107.8875	2016	3	Male	24.42	94	Adult1	12.2268
Apodemus agrarius	1267	Yuqing	27.2177	107.8875	2016	3	Male	24.55	100	Adult1	12.2268
Apodemus agrarius	1268	Yuqing	27.2177	107.8875	2016	3	Male	24.62	103	Adult1	12.2268
Apodemus agrarius	1269	Yuqing	27.2177	107.8875	2016	3	Female	24.62	97	Adult1	12.2268
Apodemus agrarius	1270	Yuqing	27.2177	107.8875	2016	3	Male	24.64	104	Adult1	12.2268
Apodemus agrarius	1271	Yuqing	27.2177	107.8875	2016	3	Male	24.68	100	Adult1	12.2268
Apodemus agrarius	1272	Yuqing	27.2177	107.8875	2016	3	Male	24.72	96	Adult1	12.2268
Apodemus agrarius	1273	Yuqing	27.2177	107.8875	2016	3	Male	24.75	95	Adult1	12.2268
Apodemus agrarius	1274	Yuqing	27.2177	107.8875	2016	3	Female	24.85	99	Adult1	12.2268
Apodemus agrarius	1275	Yuqing	27.2177	107.8875	2016	3	Male	24.93	95	Adult1	12.2268
Apodemus agrarius	1276	Yuqing	27.2177	107.8875	2016	3	Female	24.95	92	Adult1	12.2268
Apodemus agrarius	1277	Yuqing	27.2177	107.8875	2016	3	Male	25.03	90	Adult1	12.2268
Apodemus agrarius	1278	Yuqing	27.2177	107.8875	2016	3	Male	25.27	108	Adult1	12.2268
Apodemus agrarius	1279	Yuqing	27.2177	107.8875	2016	3	Female	25.37	94	Adult1	12.2268
Apodemus agrarius	1280	Yuqing	27.2177	107.8875	2016	3	Male	25.38	102	Adult1	12.2268
Apodemus agrarius	1281	Yuqing	27.2177	107.8875	2016	3	Male	25.51	97	Adult1	12.2268
Apodemus agrarius	1282	Yuqing	27.2177	107.8875	2016	3	Male	25.59	98	Adult1	12.2268
Apodemus agrarius	1283	Yuqing	27.2177	107.8875	2016	3	Female	25.64	88	Adult1	12.2268
Apodemus agrarius	1284	Yuqing	27.2177	107.8875	2016	3	Male	25.64	103	Adult1	12.2268
Apodemus agrarius	1285	Yuqing	27.2177	107.8875	2016	3	Male	25.84	95	Adult1	12.2268
Apodemus agrarius	1286	Yuqing	27.2177	107.8875	2016	3	Male	25.84	106	Adult1	12.2268
Apodemus agrarius	1287	Yuqing	27.2177	107.8875	2016	3	Male	25.86	102	Adult1	12.2268
Apodemus agrarius	1288	Yuqing	27.2177	107.8875	2016	3	Female	25.9	102	Adult1	12.2268
Apodemus agrarius	1289	Yuqing	27.2177	107.8875	2016	3	Male	26.15	103	Adult1	12.2268
Apodemus agrarius	1290	Yuqing	27.2177	107.8875	2016	3	Female	26.21	98	Adult1	12.2268
Apodemus agrarius	1291	Yuqing	27.2177	107.8875	2016	3	Female	26.24	97	Adult1	12.2268
Apodemus agrarius	1292	Yuqing	27.2177	107.8875	2016	3	Male	26.33	104	Adult1	12.2268
Apodemus agrarius	1293	Yuqing	27.2177	107.8875	2016	3	Female	26.34	100	Adult1	12.2268
Apodemus agrarius	1294	Yuqing	27.2177	107.8875	2016	3	Female	26.37	103	Adult1	12.2268
Apodemus agrarius	1295	Yuqing	27.2177	107.8875	2016	3	Male	26.41	88	Adult1	12.2268
Apodemus agrarius	1296	Yuqing	27.2177	107.8875	2016	3	Male	26.41	96	Adult1	12.2268
Apodemus agrarius	1297	Yuqing	27.2177	107.8875	2016	3	Female	26.54	103	Adult1	12.2268
Apodemus agrarius	1298	Yuqing	27.2177	107.8875	2016	3	Male	26.72	103	Adult1	12.2268
Apodemus agrarius	1299	Yuqing	27.2177	107.8875	2016	3	Female	26.73	95	Adult1	12.2268
Apodemus agrarius	1300	Yuqing	27.2177	107.8875	2016	3	Male	26.74	102	Adult1	12.2268
Apodemus agrarius	1301	Yuqing	27.2177	107.8875	2016	3	Male	26.84	98	Adult1	12.2268
Apodemus agrarius	1302	Yuqing	27.2177	107.8875	2016	3	Male	26.9	98	Adult1	12.2268
Apodemus agrarius	1303	Yuqing	27.2177	107.8875	2016	3	Male	27	105	Adult1	12.2268
Apodemus agrarius	1304	Yuqing	27.2177	107.8875	2016	3	Male	27.01	98	Adult1	12.2268
Apodemus agrarius	1305	Yuqing	27.2177	107.8875	2016	3	Male	27.06	110	Adult1	12.2268
Apodemus agrarius	1306	Yuqing	27.2177	107.8875	2016	3	Male	27.19	106	Adult1	12.2268
Apodemus agrarius	1307	Yuqing	27.2177	107.8875	2016	3	Female	27.2	101	Adult1	12.2268
Apodemus agrarius	1308	Yuqing	27.2177	107.8875	2016	3	Male	27.22	103	Adult1	12.2268
Apodemus agrarius	1309	Yuqing	27.2177	107.8875	2016	3	Male	27.36	98	Adult1	12.2268
Apodemus agrarius	1310	Yuqing	27.2177	107.8875	2016	3	Female	27.36	102	Adult1	12.2268
Apodemus agrarius	1311	Yuqing	27.2177	107.8875	2016	3	Female	27.6	95	Adult1	12.2268
Apodemus agrarius	1312	Yuqing	27.2177	107.8875	2016	3	Female	27.65	100	Adult1	12.2268
Apodemus agrarius	1313	Yuqing	27.2177	107.8875	2016	3	Male	27.81	98	Adult1	12.2268
Apodemus agrarius	1314	Yuqing	27.2177	107.8875	2016	3	Female	27.85	105	Adult1	12.2268
Apodemus agrarius	1315	Yuqing	27.2177	107.8875	2016	3	Female	27.94	98	Adult1	12.2268
Apodemus agrarius	1316	Yuqing	27.2177	107.8875	2016	3	Male	28.02	108	Adult1	12.2268
Apodemus agrarius	1317	Yuqing	27.2177	107.8875	2016	3	Male	28.05	103	Adult1	12.2268
Apodemus agrarius	1318	Yuqing	27.2177	107.8875	2016	3	Male	28.07	102	Adult1	12.2268
Apodemus agrarius	1319	Yuqing	27.2177	107.8875	2016	3	Male	28.08	97	Adult1	12.2268
Apodemus agrarius	1320	Yuqing	27.2177	107.8875	2016	3	Female	28.12	107	Adult1	12.2268
Apodemus agrarius	1321	Yuqing	27.2177	107.8875	2016	3	Male	28.14	112	Adult1	12.2268
Apodemus agrarius	1322	Yuqing	27.2177	107.8875	2016	3	Male	28.36	98	Adult1	12.2268
Apodemus agrarius	1323	Yuqing	27.2177	107.8875	2016	3	Female	28.36	108	Adult1	12.2268
Apodemus agrarius	1324	Yuqing	27.2177	107.8875	2016	3	Female	28.41	104	Adult1	12.2268
Apodemus agrarius	1325	Yuqing	27.2177	107.8875	2016	3	Male	28.44	105	Adult1	12.2268
Apodemus agrarius	1326	Yuqing	27.2177	107.8875	2016	3	Male	28.5	95	Adult1	12.2268
Apodemus agrarius	1327	Yuqing	27.2177	107.8875	2016	3	Female	28.64	106	Adult1	12.2268
Apodemus agrarius	1328	Yuqing	27.2177	107.8875	2016	3	Female	28.76	99	Adult1	12.2268
Apodemus agrarius	1329	Yuqing	27.2177	107.8875	2016	3	Female	28.91	109	Adult1	12.2268
Apodemus agrarius	1330	Yuqing	27.2177	107.8875	2016	3	Male	28.99	97	Adult1	12.2268
Apodemus agrarius	1331	Yuqing	27.2177	107.8875	2016	3	Female	29.17	97	Adult2	12.2268
Apodemus agrarius	1332	Yuqing	27.2177	107.8875	2016	3	Female	29.29	106	Adult2	12.2268
Apodemus agrarius	1333	Yuqing	27.2177	107.8875	2016	3	Female	29.33	108	Adult2	12.2268
Apodemus agrarius	1334	Yuqing	27.2177	107.8875	2016	3	Female	29.34	101	Adult2	12.2268
Apodemus agrarius	1335	Yuqing	27.2177	107.8875	2016	3	Male	29.48	114	Adult2	12.2268
Apodemus agrarius	1336	Yuqing	27.2177	107.8875	2016	3	Male	29.57	95	Adult2	12.2268
Apodemus agrarius	1337	Yuqing	27.2177	107.8875	2016	3	Male	29.79	107	Adult2	12.2268
Apodemus agrarius	1338	Yuqing	27.2177	107.8875	2016	3	Male	29.88	107	Adult2	12.2268
Apodemus agrarius	1339	Yuqing	27.2177	107.8875	2016	3	Female	30.06	95	Adult2	12.2268
Apodemus agrarius	1340	Yuqing	27.2177	107.8875	2016	3	Male	30.16	103	Adult2	12.2268
Apodemus agrarius	1341	Yuqing	27.2177	107.8875	2016	3	Male	30.18	115	Adult2	12.2268
Apodemus agrarius	1342	Yuqing	27.2177	107.8875	2016	3	Male	30.19	105	Adult2	12.2268
Apodemus agrarius	1343	Yuqing	27.2177	107.8875	2016	3	Male	30.25	102	Adult2	12.2268
Apodemus agrarius	1344	Yuqing	27.2177	107.8875	2016	3	Female	30.4	107	Adult2	12.2268
Apodemus agrarius	1345	Yuqing	27.2177	107.8875	2016	3	Male	30.41	108	Adult2	12.2268
Apodemus agrarius	1346	Yuqing	27.2177	107.8875	2016	3	Female	30.45	108	Adult2	12.2268
Apodemus agrarius	1347	Yuqing	27.2177	107.8875	2016	3	Male	30.53	102	Adult2	12.2268
Apodemus agrarius	1348	Yuqing	27.2177	107.8875	2016	3	Female	30.57	93	Adult2	12.2268
Apodemus agrarius	1349	Yuqing	27.2177	107.8875	2016	3	Male	30.57	110	Adult2	12.2268
Apodemus agrarius	1350	Yuqing	27.2177	107.8875	2016	3	Male	30.68	111	Adult2	12.2268
Apodemus agrarius	1351	Yuqing	27.2177	107.8875	2016	3	Male	30.72	96	Adult2	12.2268
Apodemus agrarius	1352	Yuqing	27.2177	107.8875	2016	3	Male	31.02	101	Adult2	12.2268
Apodemus agrarius	1353	Yuqing	27.2177	107.8875	2016	3	Male	31.02	103	Adult2	12.2268
Apodemus agrarius	1354	Yuqing	27.2177	107.8875	2016	3	Female	31.18	98	Adult2	12.2268
Apodemus agrarius	1355	Yuqing	27.2177	107.8875	2016	3	Female	31.25	102	Adult2	12.2268
Apodemus agrarius	1356	Yuqing	27.2177	107.8875	2016	3	Female	31.25	104	Adult2	12.2268
Apodemus agrarius	1357	Yuqing	27.2177	107.8875	2016	3	Female	31.47	107	Adult2	12.2268
Apodemus agrarius	1358	Yuqing	27.2177	107.8875	2016	3	Female	31.54	102	Adult2	12.2268
Apodemus agrarius	1359	Yuqing	27.2177	107.8875	2016	3	Male	31.82	108	Adult2	12.2268
Apodemus agrarius	1360	Yuqing	27.2177	107.8875	2016	3	Male	31.88	109	Adult2	12.2268
Apodemus agrarius	1361	Yuqing	27.2177	107.8875	2016	3	Female	31.89	104	Adult2	12.2268
Apodemus agrarius	1362	Yuqing	27.2177	107.8875	2016	3	Male	31.9	103	Adult2	12.2268
Apodemus agrarius	1363	Yuqing	27.2177	107.8875	2016	3	Male	31.92	109	Adult2	12.2268
Apodemus agrarius	1364	Yuqing	27.2177	107.8875	2016	3	Female	31.93	108	Adult2	12.2268
Apodemus agrarius	1365	Yuqing	27.2177	107.8875	2016	3	Male	32.01	108	Adult2	12.2268
Apodemus agrarius	1366	Yuqing	27.2177	107.8875	2016	3	Female	32.02	101	Adult2	12.2268
Apodemus agrarius	1367	Yuqing	27.2177	107.8875	2016	3	Female	32.07	106	Adult2	12.2268
Apodemus agrarius	1368	Yuqing	27.2177	107.8875	2016	3	Female	32.22	105	Adult2	12.2268
Apodemus agrarius	1369	Yuqing	27.2177	107.8875	2016	3	Male	32.22	100	Adult2	12.2268
Apodemus agrarius	1370	Yuqing	27.2177	107.8875	2016	3	Male	32.33	105	Adult2	12.2268
Apodemus agrarius	1371	Yuqing	27.2177	107.8875	2016	3	Male	32.37	110	Adult2	12.2268
Apodemus agrarius	1372	Yuqing	27.2177	107.8875	2016	3	Female	32.5	96	Adult2	12.2268
Apodemus agrarius	1373	Yuqing	27.2177	107.8875	2016	3	Male	32.53	103	Adult2	12.2268
Apodemus agrarius	1374	Yuqing	27.2177	107.8875	2016	3	Male	32.63	103	Adult2	12.2268
Apodemus agrarius	1375	Yuqing	27.2177	107.8875	2016	3	Male	32.87	116	Adult2	12.2268
Apodemus agrarius	1376	Yuqing	27.2177	107.8875	2016	3	Male	32.97	113	Adult2	12.2268
Apodemus agrarius	1377	Yuqing	27.2177	107.8875	2016	3	Female	33.05	108	Adult2	12.2268
Apodemus agrarius	1378	Yuqing	27.2177	107.8875	2016	3	Male	33.1	109	Adult2	12.2268
Apodemus agrarius	1379	Yuqing	27.2177	107.8875	2016	3	Male	33.19	108	Adult2	12.2268
Apodemus agrarius	1380	Yuqing	27.2177	107.8875	2016	3	Male	33.68	112	Adult2	12.2268
Apodemus agrarius	1381	Yuqing	27.2177	107.8875	2016	3	Male	33.74	107	Adult2	12.2268
Apodemus agrarius	1382	Yuqing	27.2177	107.8875	2016	3	Male	33.77	118	Adult2	12.2268
Apodemus agrarius	1383	Yuqing	27.2177	107.8875	2016	3	Male	33.78	107	Adult2	12.2268
Apodemus agrarius	1384	Yuqing	27.2177	107.8875	2016	3	Male	33.88	104	Adult2	12.2268
Apodemus agrarius	1385	Yuqing	27.2177	107.8875	2016	3	Male	33.96	103	Adult2	12.2268
Apodemus agrarius	1386	Yuqing	27.2177	107.8875	2016	3	Male	33.97	112	Adult2	12.2268
Apodemus agrarius	1387	Yuqing	27.2177	107.8875	2016	3	Male	34.19	117	Adult2	12.2268
Apodemus agrarius	1388	Yuqing	27.2177	107.8875	2016	3	Male	34.37	113	Adult2	12.2268
Apodemus agrarius	1389	Yuqing	27.2177	107.8875	2016	3	Male	34.4	102	Adult2	12.2268
Apodemus agrarius	1390	Yuqing	27.2177	107.8875	2016	3	Male	34.63	110	Adult2	12.2268
Apodemus agrarius	1391	Yuqing	27.2177	107.8875	2016	3	Male	34.74	116	Adult2	12.2268
Apodemus agrarius	1392	Yuqing	27.2177	107.8875	2016	3	Male	34.91	117	Adult2	12.2268
Apodemus agrarius	1393	Yuqing	27.2177	107.8875	2016	3	Male	35.3	109	Adult2	12.2268
Apodemus agrarius	1394	Yuqing	27.2177	107.8875	2016	3	Male	35.58	112	Adult2	12.2268
Apodemus agrarius	1395	Yuqing	27.2177	107.8875	2016	3	Male	35.71	103	Adult2	12.2268
Apodemus agrarius	1396	Yuqing	27.2177	107.8875	2016	3	Male	35.73	112	Adult2	12.2268
Apodemus agrarius	1397	Yuqing	27.2177	107.8875	2016	3	Male	35.84	116	Adult2	12.2268
Apodemus agrarius	1398	Yuqing	27.2177	107.8875	2016	3	Male	35.92	105	Adult2	12.2268
Apodemus agrarius	1399	Yuqing	27.2177	107.8875	2016	3	Male	36.38	115	Adult2	12.2268
Apodemus agrarius	1400	Yuqing	27.2177	107.8875	2016	3	Male	36.65	112	Adult2	12.2268
Apodemus agrarius	1401	Yuqing	27.2177	107.8875	2016	3	Male	36.85	112	Adult2	12.2268
Apodemus agrarius	1402	Yuqing	27.2177	107.8875	2016	3	Male	36.88	107	Adult2	12.2268
Apodemus agrarius	1403	Yuqing	27.2177	107.8875	2016	3	Male	36.92	108	Adult2	12.2268
Apodemus agrarius	1404	Yuqing	27.2177	107.8875	2017	4	Male	16.15	85	Subadult	12.2518
Apodemus agrarius	1405	Yuqing	27.2177	107.8875	2017	4	Female	16.21	86	Subadult	12.2518
Apodemus agrarius	1406	Yuqing	27.2177	107.8875	2017	4	Female	16.23	84	Subadult	12.2518
Apodemus agrarius	1407	Yuqing	27.2177	107.8875	2017	4	Female	16.27	77	Subadult	12.2518
Apodemus agrarius	1408	Yuqing	27.2177	107.8875	2017	4	Male	16.32	83	Subadult	12.2518
Apodemus agrarius	1409	Yuqing	27.2177	107.8875	2017	4	Female	16.36	88	Subadult	12.2518
Apodemus agrarius	1410	Yuqing	27.2177	107.8875	2017	4	Male	16.38	92	Subadult	12.2518
Apodemus agrarius	1411	Yuqing	27.2177	107.8875	2017	4	Female	16.41	91	Subadult	12.2518
Apodemus agrarius	1412	Yuqing	27.2177	107.8875	2017	4	Male	16.41	90	Subadult	12.2518
Apodemus agrarius	1413	Yuqing	27.2177	107.8875	2017	4	Female	16.41	85	Subadult	12.2518
Apodemus agrarius	1414	Yuqing	27.2177	107.8875	2017	4	Female	16.43	84	Subadult	12.2518
Apodemus agrarius	1415	Yuqing	27.2177	107.8875	2017	4	Male	16.43	90	Subadult	12.2518
Apodemus agrarius	1416	Yuqing	27.2177	107.8875	2017	4	Female	16.52	93	Subadult	12.2518
Apodemus agrarius	1417	Yuqing	27.2177	107.8875	2017	4	Female	16.58	85	Subadult	12.2518
Apodemus agrarius	1418	Yuqing	27.2177	107.8875	2017	4	Male	16.63	92	Subadult	12.2518
Apodemus agrarius	1419	Yuqing	27.2177	107.8875	2017	4	Female	16.83	95	Subadult	12.2518
Apodemus agrarius	1420	Yuqing	27.2177	107.8875	2017	4	Male	16.84	91	Subadult	12.2518
Apodemus agrarius	1421	Yuqing	27.2177	107.8875	2017	4	Female	17.01	96	Subadult	12.2518
Apodemus agrarius	1422	Yuqing	27.2177	107.8875	2017	4	Female	17.05	90	Subadult	12.2518
Apodemus agrarius	1423	Yuqing	27.2177	107.8875	2017	4	Male	17.16	76	Subadult	12.2518
Apodemus agrarius	1424	Yuqing	27.2177	107.8875	2017	4	Male	17.24	86	Subadult	12.2518
Apodemus agrarius	1425	Yuqing	27.2177	107.8875	2017	4	Male	17.25	98	Subadult	12.2518
Apodemus agrarius	1426	Yuqing	27.2177	107.8875	2017	4	Female	17.59	82	Subadult	12.2518
Apodemus agrarius	1427	Yuqing	27.2177	107.8875	2017	4	Female	17.66	85	Subadult	12.2518
Apodemus agrarius	1428	Yuqing	27.2177	107.8875	2017	4	Male	17.8	83	Subadult	12.2518
Apodemus agrarius	1429	Yuqing	27.2177	107.8875	2017	4	Female	17.81	94	Subadult	12.2518
Apodemus agrarius	1430	Yuqing	27.2177	107.8875	2017	4	Male	17.99	86	Subadult	12.2518
Apodemus agrarius	1431	Yuqing	27.2177	107.8875	2017	4	Female	18.07	85	Subadult	12.2518
Apodemus agrarius	1432	Yuqing	27.2177	107.8875	2017	4	Male	18.11	87	Subadult	12.2518
Apodemus agrarius	1433	Yuqing	27.2177	107.8875	2017	4	Female	18.17	92	Subadult	12.2518
Apodemus agrarius	1434	Yuqing	27.2177	107.8875	2017	4	Female	18.18	93	Subadult	12.2518
Apodemus agrarius	1435	Yuqing	27.2177	107.8875	2017	4	Female	18.22	87	Subadult	12.2518
Apodemus agrarius	1436	Yuqing	27.2177	107.8875	2017	4	Male	18.25	85	Subadult	12.2518
Apodemus agrarius	1437	Yuqing	27.2177	107.8875	2017	4	Female	18.3	89	Subadult	12.2518
Apodemus agrarius	1438	Yuqing	27.2177	107.8875	2017	4	Female	18.34	90	Subadult	12.2518
Apodemus agrarius	1439	Yuqing	27.2177	107.8875	2017	4	Female	18.36	88	Subadult	12.2518
Apodemus agrarius	1440	Yuqing	27.2177	107.8875	2017	4	Female	18.38	88	Subadult	12.2518
Apodemus agrarius	1441	Yuqing	27.2177	107.8875	2017	4	Male	18.48	88	Subadult	12.2518
Apodemus agrarius	1442	Yuqing	27.2177	107.8875	2017	4	Female	18.54	90	Subadult	12.2518
Apodemus agrarius	1443	Yuqing	27.2177	107.8875	2017	4	Female	18.58	93	Subadult	12.2518
Apodemus agrarius	1444	Yuqing	27.2177	107.8875	2017	4	Male	18.6	92	Subadult	12.2518
Apodemus agrarius	1445	Yuqing	27.2177	107.8875	2017	4	Female	18.91	94	Subadult	12.2518
Apodemus agrarius	1446	Yuqing	27.2177	107.8875	2017	4	Male	18.98	91	Subadult	12.2518
Apodemus agrarius	1447	Yuqing	27.2177	107.8875	2017	4	Female	19.06	91	Subadult	12.2518
Apodemus agrarius	1448	Yuqing	27.2177	107.8875	2017	4	Female	19.13	85	Subadult	12.2518
Apodemus agrarius	1449	Yuqing	27.2177	107.8875	2017	4	Male	19.22	90	Subadult	12.2518
Apodemus agrarius	1450	Yuqing	27.2177	107.8875	2017	4	Female	19.26	91	Subadult	12.2518
Apodemus agrarius	1451	Yuqing	27.2177	107.8875	2017	4	Female	19.28	86	Subadult	12.2518
Apodemus agrarius	1452	Yuqing	27.2177	107.8875	2017	4	Female	19.31	88	Subadult	12.2518
Apodemus agrarius	1453	Yuqing	27.2177	107.8875	2017	4	Female	19.32	86	Subadult	12.2518
Apodemus agrarius	1454	Yuqing	27.2177	107.8875	2017	4	Female	19.44	90	Subadult	12.2518
Apodemus agrarius	1455	Yuqing	27.2177	107.8875	2017	4	Female	19.62	86	Subadult	12.2518
Apodemus agrarius	1456	Yuqing	27.2177	107.8875	2017	4	Female	19.86	87	Subadult	12.2518
Apodemus agrarius	1457	Yuqing	27.2177	107.8875	2017	4	Female	19.96	92	Subadult	12.2518
Apodemus agrarius	1458	Yuqing	27.2177	107.8875	2017	4	Female	20	92	Subadult	12.2518
Apodemus agrarius	1459	Yuqing	27.2177	107.8875	2017	4	Male	20.1	104	Subadult	12.2518
Apodemus agrarius	1460	Yuqing	27.2177	107.8875	2017	4	Male	20.13	85	Subadult	12.2518
Apodemus agrarius	1461	Yuqing	27.2177	107.8875	2017	4	Male	20.18	96	Subadult	12.2518
Apodemus agrarius	1462	Yuqing	27.2177	107.8875	2017	4	Female	20.21	92	Subadult	12.2518
Apodemus agrarius	1463	Yuqing	27.2177	107.8875	2017	4	Male	20.34	95	Subadult	12.2518
Apodemus agrarius	1464	Yuqing	27.2177	107.8875	2017	4	Male	20.35	95	Subadult	12.2518
Apodemus agrarius	1465	Yuqing	27.2177	107.8875	2017	4	Female	20.39	86	Subadult	12.2518
Apodemus agrarius	1466	Yuqing	27.2177	107.8875	2017	4	Male	20.53	88	Subadult	12.2518
Apodemus agrarius	1467	Yuqing	27.2177	107.8875	2017	4	Male	20.53	92	Subadult	12.2518
Apodemus agrarius	1468	Yuqing	27.2177	107.8875	2017	4	Female	20.65	87	Subadult	12.2518
Apodemus agrarius	1469	Yuqing	27.2177	107.8875	2017	4	Female	20.72	87	Subadult	12.2518
Apodemus agrarius	1470	Yuqing	27.2177	107.8875	2017	4	Female	20.91	96	Subadult	12.2518
Apodemus agrarius	1471	Yuqing	27.2177	107.8875	2017	4	Female	20.96	88	Subadult	12.2518
Apodemus agrarius	1472	Yuqing	27.2177	107.8875	2017	4	Female	21.29	98	Subadult	12.2518
Apodemus agrarius	1473	Yuqing	27.2177	107.8875	2017	4	Male	21.29	92	Subadult	12.2518
Apodemus agrarius	1474	Yuqing	27.2177	107.8875	2017	4	Female	21.5	103	Subadult	12.2518
Apodemus agrarius	1475	Yuqing	27.2177	107.8875	2017	4	Male	21.51	91	Subadult	12.2518
Apodemus agrarius	1476	Yuqing	27.2177	107.8875	2017	4	Female	21.56	99	Subadult	12.2518
Apodemus agrarius	1477	Yuqing	27.2177	107.8875	2017	4	Male	21.61	95	Subadult	12.2518
Apodemus agrarius	1478	Yuqing	27.2177	107.8875	2017	4	Female	21.67	88	Subadult	12.2518
Apodemus agrarius	1479	Yuqing	27.2177	107.8875	2017	4	Female	21.74	92	Subadult	12.2518
Apodemus agrarius	1480	Yuqing	27.2177	107.8875	2017	4	Female	21.74	95	Subadult	12.2518
Apodemus agrarius	1481	Yuqing	27.2177	107.8875	2017	4	Female	21.95	87	Subadult	12.2518
Apodemus agrarius	1482	Yuqing	27.2177	107.8875	2017	4	Male	22.06	91	Subadult	12.2518
Apodemus agrarius	1483	Yuqing	27.2177	107.8875	2017	4	Male	22.18	91	Subadult	12.2518
Apodemus agrarius	1484	Yuqing	27.2177	107.8875	2017	4	Male	22.22	96	Subadult	12.2518
Apodemus agrarius	1485	Yuqing	27.2177	107.8875	2017	4	Female	22.28	94	Subadult	12.2518
Apodemus agrarius	1486	Yuqing	27.2177	107.8875	2017	4	Female	22.34	96	Subadult	12.2518
Apodemus agrarius	1487	Yuqing	27.2177	107.8875	2017	4	Male	22.36	90	Subadult	12.2518
Apodemus agrarius	1488	Yuqing	27.2177	107.8875	2017	4	Female	22.42	96	Subadult	12.2518
Apodemus agrarius	1489	Yuqing	27.2177	107.8875	2017	4	Female	22.47	96	Subadult	12.2518
Apodemus agrarius	1490	Yuqing	27.2177	107.8875	2017	4	Female	22.54	105	Subadult	12.2518
Apodemus agrarius	1491	Yuqing	27.2177	107.8875	2017	4	Male	22.58	96	Subadult	12.2518
Apodemus agrarius	1492	Yuqing	27.2177	107.8875	2017	4	Female	23.06	95	Adult1	12.2518
Apodemus agrarius	1493	Yuqing	27.2177	107.8875	2017	4	Female	23.17	92	Adult1	12.2518
Apodemus agrarius	1494	Yuqing	27.2177	107.8875	2017	4	Female	23.2	97	Adult1	12.2518
Apodemus agrarius	1495	Yuqing	27.2177	107.8875	2017	4	Female	23.57	100	Adult1	12.2518
Apodemus agrarius	1496	Yuqing	27.2177	107.8875	2017	4	Female	23.85	102	Adult1	12.2518
Apodemus agrarius	1497	Yuqing	27.2177	107.8875	2017	4	Male	23.95	106	Adult1	12.2518
Apodemus agrarius	1498	Yuqing	27.2177	107.8875	2017	4	Male	24.05	100	Adult1	12.2518
Apodemus agrarius	1499	Yuqing	27.2177	107.8875	2017	4	Female	24.05	95	Adult1	12.2518
Apodemus agrarius	1500	Yuqing	27.2177	107.8875	2017	4	Male	24.1	98	Adult1	12.2518
Apodemus agrarius	1501	Yuqing	27.2177	107.8875	2017	4	Male	24.1	94	Adult1	12.2518
Apodemus agrarius	1502	Yuqing	27.2177	107.8875	2017	4	Female	24.29	98	Adult1	12.2518
Apodemus agrarius	1503	Yuqing	27.2177	107.8875	2017	4	Female	24.33	96	Adult1	12.2518
Apodemus agrarius	1504	Yuqing	27.2177	107.8875	2017	4	Female	24.34	101	Adult1	12.2518
Apodemus agrarius	1505	Yuqing	27.2177	107.8875	2017	4	Male	24.38	98	Adult1	12.2518
Apodemus agrarius	1506	Yuqing	27.2177	107.8875	2017	4	Male	24.45	100	Adult1	12.2518
Apodemus agrarius	1507	Yuqing	27.2177	107.8875	2017	4	Female	24.47	96	Adult1	12.2518
Apodemus agrarius	1508	Yuqing	27.2177	107.8875	2017	4	Female	24.53	97	Adult1	12.2518
Apodemus agrarius	1509	Yuqing	27.2177	107.8875	2017	4	Male	24.72	94	Adult1	12.2518
Apodemus agrarius	1510	Yuqing	27.2177	107.8875	2017	4	Male	24.75	100	Adult1	12.2518
Apodemus agrarius	1511	Yuqing	27.2177	107.8875	2017	4	Female	24.81	97	Adult1	12.2518
Apodemus agrarius	1512	Yuqing	27.2177	107.8875	2017	4	Female	25.02	106	Adult1	12.2518
Apodemus agrarius	1513	Yuqing	27.2177	107.8875	2017	4	Female	25.06	94	Adult1	12.2518
Apodemus agrarius	1514	Yuqing	27.2177	107.8875	2017	4	Female	25.16	102	Adult1	12.2518
Apodemus agrarius	1515	Yuqing	27.2177	107.8875	2017	4	Male	25.18	102	Adult1	12.2518
Apodemus agrarius	1516	Yuqing	27.2177	107.8875	2017	4	Male	25.32	94	Adult1	12.2518
Apodemus agrarius	1517	Yuqing	27.2177	107.8875	2017	4	Female	25.32	102	Adult1	12.2518
Apodemus agrarius	1518	Yuqing	27.2177	107.8875	2017	4	Male	25.35	103	Adult1	12.2518
Apodemus agrarius	1519	Yuqing	27.2177	107.8875	2017	4	Male	25.72	102	Adult1	12.2518
Apodemus agrarius	1520	Yuqing	27.2177	107.8875	2017	4	Male	25.83	104	Adult1	12.2518
Apodemus agrarius	1521	Yuqing	27.2177	107.8875	2017	4	Male	26.15	98	Adult1	12.2518
Apodemus agrarius	1522	Yuqing	27.2177	107.8875	2017	4	Male	26.3	104	Adult1	12.2518
Apodemus agrarius	1523	Yuqing	27.2177	107.8875	2017	4	Female	26.32	104	Adult1	12.2518
Apodemus agrarius	1524	Yuqing	27.2177	107.8875	2017	4	Male	26.33	97	Adult1	12.2518
Apodemus agrarius	1525	Yuqing	27.2177	107.8875	2017	4	Male	26.37	103	Adult1	12.2518
Apodemus agrarius	1526	Yuqing	27.2177	107.8875	2017	4	Female	26.45	87	Adult1	12.2518
Apodemus agrarius	1527	Yuqing	27.2177	107.8875	2017	4	Male	26.52	99	Adult1	12.2518
Apodemus agrarius	1528	Yuqing	27.2177	107.8875	2017	4	Male	26.63	104	Adult1	12.2518
Apodemus agrarius	1529	Yuqing	27.2177	107.8875	2017	4	Female	26.71	104	Adult1	12.2518
Apodemus agrarius	1530	Yuqing	27.2177	107.8875	2017	4	Male	26.73	108	Adult1	12.2518
Apodemus agrarius	1531	Yuqing	27.2177	107.8875	2017	4	Male	26.81	103	Adult1	12.2518
Apodemus agrarius	1532	Yuqing	27.2177	107.8875	2017	4	Male	26.83	89	Adult1	12.2518
Apodemus agrarius	1533	Yuqing	27.2177	107.8875	2017	4	Male	26.9	104	Adult1	12.2518
Apodemus agrarius	1534	Yuqing	27.2177	107.8875	2017	4	Male	26.92	98	Adult1	12.2518
Apodemus agrarius	1535	Yuqing	27.2177	107.8875	2017	4	Female	26.99	98	Adult1	12.2518
Apodemus agrarius	1536	Yuqing	27.2177	107.8875	2017	4	Female	27.06	108	Adult1	12.2518
Apodemus agrarius	1537	Yuqing	27.2177	107.8875	2017	4	Male	27.28	100	Adult1	12.2518
Apodemus agrarius	1538	Yuqing	27.2177	107.8875	2017	4	Female	27.28	102	Adult1	12.2518
Apodemus agrarius	1539	Yuqing	27.2177	107.8875	2017	4	Male	27.49	100	Adult1	12.2518
Apodemus agrarius	1540	Yuqing	27.2177	107.8875	2017	4	Male	27.57	104	Adult1	12.2518
Apodemus agrarius	1541	Yuqing	27.2177	107.8875	2017	4	Male	27.58	100	Adult1	12.2518
Apodemus agrarius	1542	Yuqing	27.2177	107.8875	2017	4	Female	27.64	103	Adult1	12.2518
Apodemus agrarius	1543	Yuqing	27.2177	107.8875	2017	4	Male	27.67	107	Adult1	12.2518
Apodemus agrarius	1544	Yuqing	27.2177	107.8875	2017	4	Male	27.84	97	Adult1	12.2518
Apodemus agrarius	1545	Yuqing	27.2177	107.8875	2017	4	Female	27.87	110	Adult1	12.2518
Apodemus agrarius	1546	Yuqing	27.2177	107.8875	2017	4	Male	27.92	107	Adult1	12.2518
Apodemus agrarius	1547	Yuqing	27.2177	107.8875	2017	4	Male	27.94	104	Adult1	12.2518
Apodemus agrarius	1548	Yuqing	27.2177	107.8875	2017	4	Male	27.94	109	Adult1	12.2518
Apodemus agrarius	1549	Yuqing	27.2177	107.8875	2017	4	Female	28.11	103	Adult1	12.2518
Apodemus agrarius	1550	Yuqing	27.2177	107.8875	2017	4	Male	28.19	95	Adult1	12.2518
Apodemus agrarius	1551	Yuqing	27.2177	107.8875	2017	4	Male	28.4	112	Adult1	12.2518
Apodemus agrarius	1552	Yuqing	27.2177	107.8875	2017	4	Male	28.53	94	Adult1	12.2518
Apodemus agrarius	1553	Yuqing	27.2177	107.8875	2017	4	Female	28.55	100	Adult1	12.2518
Apodemus agrarius	1554	Yuqing	27.2177	107.8875	2017	4	Male	28.78	105	Adult1	12.2518
Apodemus agrarius	1555	Yuqing	27.2177	107.8875	2017	4	Male	28.98	107	Adult1	12.2518
Apodemus agrarius	1556	Yuqing	27.2177	107.8875	2017	4	Male	29.05	108	Adult2	12.2518
Apodemus agrarius	1557	Yuqing	27.2177	107.8875	2017	4	Male	29.24	110	Adult2	12.2518
Apodemus agrarius	1558	Yuqing	27.2177	107.8875	2017	4	Male	29.25	105	Adult2	12.2518
Apodemus agrarius	1559	Yuqing	27.2177	107.8875	2017	4	Male	29.29	110	Adult2	12.2518
Apodemus agrarius	1560	Yuqing	27.2177	107.8875	2017	4	Female	29.3	91	Adult2	12.2518
Apodemus agrarius	1561	Yuqing	27.2177	107.8875	2017	4	Male	29.47	112	Adult2	12.2518
Apodemus agrarius	1562	Yuqing	27.2177	107.8875	2017	4	Male	29.55	98	Adult2	12.2518
Apodemus agrarius	1563	Yuqing	27.2177	107.8875	2017	4	Male	29.58	112	Adult2	12.2518
Apodemus agrarius	1564	Yuqing	27.2177	107.8875	2017	4	Male	29.61	108	Adult2	12.2518
Apodemus agrarius	1565	Yuqing	27.2177	107.8875	2017	4	Male	29.65	104	Adult2	12.2518
Apodemus agrarius	1566	Yuqing	27.2177	107.8875	2017	4	Male	29.65	105	Adult2	12.2518
Apodemus agrarius	1567	Yuqing	27.2177	107.8875	2017	4	Male	29.77	114	Adult2	12.2518
Apodemus agrarius	1568	Yuqing	27.2177	107.8875	2017	4	Female	29.79	103	Adult2	12.2518
Apodemus agrarius	1569	Yuqing	27.2177	107.8875	2017	4	Male	29.84	107	Adult2	12.2518
Apodemus agrarius	1570	Yuqing	27.2177	107.8875	2017	4	Male	29.85	109	Adult2	12.2518
Apodemus agrarius	1571	Yuqing	27.2177	107.8875	2017	4	Male	29.9	111	Adult2	12.2518
Apodemus agrarius	1572	Yuqing	27.2177	107.8875	2017	4	Male	29.91	99	Adult2	12.2518
Apodemus agrarius	1573	Yuqing	27.2177	107.8875	2017	4	Male	29.93	109	Adult2	12.2518
Apodemus agrarius	1574	Yuqing	27.2177	107.8875	2017	4	Male	29.95	111	Adult2	12.2518
Apodemus agrarius	1575	Yuqing	27.2177	107.8875	2017	4	Male	30.01	106	Adult2	12.2518
Apodemus agrarius	1576	Yuqing	27.2177	107.8875	2017	4	Female	30.05	114	Adult2	12.2518
Apodemus agrarius	1577	Yuqing	27.2177	107.8875	2017	4	Male	30.1	106	Adult2	12.2518
Apodemus agrarius	1578	Yuqing	27.2177	107.8875	2017	4	Male	30.21	113	Adult2	12.2518
Apodemus agrarius	1579	Yuqing	27.2177	107.8875	2017	4	Female	30.46	98	Adult2	12.2518
Apodemus agrarius	1580	Yuqing	27.2177	107.8875	2017	4	Male	30.49	100	Adult2	12.2518
Apodemus agrarius	1581	Yuqing	27.2177	107.8875	2017	4	Female	30.62	100	Adult2	12.2518
Apodemus agrarius	1582	Yuqing	27.2177	107.8875	2017	4	Male	30.66	110	Adult2	12.2518
Apodemus agrarius	1583	Yuqing	27.2177	107.8875	2017	4	Male	30.69	106	Adult2	12.2518
Apodemus agrarius	1584	Yuqing	27.2177	107.8875	2017	4	Male	30.93	96	Adult2	12.2518
Apodemus agrarius	1585	Yuqing	27.2177	107.8875	2017	4	Male	30.99	116	Adult2	12.2518
Apodemus agrarius	1586	Yuqing	27.2177	107.8875	2017	4	Male	31.02	109	Adult2	12.2518
Apodemus agrarius	1587	Yuqing	27.2177	107.8875	2017	4	Male	31.05	113	Adult2	12.2518
Apodemus agrarius	1588	Yuqing	27.2177	107.8875	2017	4	Female	31.13	110	Adult2	12.2518
Apodemus agrarius	1589	Yuqing	27.2177	107.8875	2017	4	Male	31.18	109	Adult2	12.2518
Apodemus agrarius	1590	Yuqing	27.2177	107.8875	2017	4	Male	31.35	110	Adult2	12.2518
Apodemus agrarius	1591	Yuqing	27.2177	107.8875	2017	4	Female	31.38	110	Adult2	12.2518
Apodemus agrarius	1592	Yuqing	27.2177	107.8875	2017	4	Male	31.42	115	Adult2	12.2518
Apodemus agrarius	1593	Yuqing	27.2177	107.8875	2017	4	Female	31.52	106	Adult2	12.2518
Apodemus agrarius	1594	Yuqing	27.2177	107.8875	2017	4	Male	31.54	109	Adult2	12.2518
Apodemus agrarius	1595	Yuqing	27.2177	107.8875	2017	4	Male	31.62	110	Adult2	12.2518
Apodemus agrarius	1596	Yuqing	27.2177	107.8875	2017	4	Male	31.64	115	Adult2	12.2518
Apodemus agrarius	1597	Yuqing	27.2177	107.8875	2017	4	Male	31.66	116	Adult2	12.2518
Apodemus agrarius	1598	Yuqing	27.2177	107.8875	2017	4	Male	31.78	100	Adult2	12.2518
Apodemus agrarius	1599	Yuqing	27.2177	107.8875	2017	4	Male	31.94	108	Adult2	12.2518
Apodemus agrarius	1600	Yuqing	27.2177	107.8875	2017	4	Male	31.96	114	Adult2	12.2518
Apodemus agrarius	1601	Yuqing	27.2177	107.8875	2017	4	Male	32.12	112	Adult2	12.2518
Apodemus agrarius	1602	Yuqing	27.2177	107.8875	2017	4	Male	32.24	111	Adult2	12.2518
Apodemus agrarius	1603	Yuqing	27.2177	107.8875	2017	4	Male	32.32	110	Adult2	12.2518
Apodemus agrarius	1604	Yuqing	27.2177	107.8875	2017	4	Male	32.46	116	Adult2	12.2518
Apodemus agrarius	1605	Yuqing	27.2177	107.8875	2017	4	Male	32.46	120	Adult2	12.2518
Apodemus agrarius	1606	Yuqing	27.2177	107.8875	2017	4	Female	32.46	102	Adult2	12.2518
Apodemus agrarius	1607	Yuqing	27.2177	107.8875	2017	4	Male	32.53	109	Adult2	12.2518
Apodemus agrarius	1608	Yuqing	27.2177	107.8875	2017	4	Male	32.56	110	Adult2	12.2518
Apodemus agrarius	1609	Yuqing	27.2177	107.8875	2017	4	Male	32.62	109	Adult2	12.2518
Apodemus agrarius	1610	Yuqing	27.2177	107.8875	2017	4	Male	32.7	117	Adult2	12.2518
Apodemus agrarius	1611	Yuqing	27.2177	107.8875	2017	4	Male	32.84	113	Adult2	12.2518
Apodemus agrarius	1612	Yuqing	27.2177	107.8875	2017	4	Male	32.84	111	Adult2	12.2518
Apodemus agrarius	1613	Yuqing	27.2177	107.8875	2017	4	Female	32.87	112	Adult2	12.2518
Apodemus agrarius	1614	Yuqing	27.2177	107.8875	2017	4	Female	33.06	102	Adult2	12.2518
Apodemus agrarius	1615	Yuqing	27.2177	107.8875	2017	4	Male	33.11	107	Adult2	12.2518
Apodemus agrarius	1616	Yuqing	27.2177	107.8875	2017	4	Male	33.31	114	Adult2	12.2518
Apodemus agrarius	1617	Yuqing	27.2177	107.8875	2017	4	Male	33.4	115	Adult2	12.2518
Apodemus agrarius	1618	Yuqing	27.2177	107.8875	2017	4	Male	33.43	103	Adult2	12.2518
Apodemus agrarius	1619	Yuqing	27.2177	107.8875	2017	4	Male	33.76	110	Adult2	12.2518
Apodemus agrarius	1620	Yuqing	27.2177	107.8875	2017	4	Male	34.04	118	Adult2	12.2518
Apodemus agrarius	1621	Yuqing	27.2177	107.8875	2017	4	Female	34.12	107	Adult2	12.2518
Apodemus agrarius	1622	Yuqing	27.2177	107.8875	2017	4	Male	34.15	115	Adult2	12.2518
Apodemus agrarius	1623	Yuqing	27.2177	107.8875	2017	4	Female	34.41	109	Adult2	12.2518
Apodemus agrarius	1624	Yuqing	27.2177	107.8875	2017	4	Male	34.74	112	Adult2	12.2518
Apodemus agrarius	1625	Yuqing	27.2177	107.8875	2017	4	Male	34.77	115	Adult2	12.2518
Apodemus agrarius	1626	Yuqing	27.2177	107.8875	2017	4	Male	35.5	107	Adult2	12.2518
Apodemus agrarius	1627	Yuqing	27.2177	107.8875	2017	4	Male	35.51	119	Adult2	12.2518
Apodemus agrarius	1628	Yuqing	27.2177	107.8875	2017	4	Male	35.52	108	Adult2	12.2518
Apodemus agrarius	1629	Yuqing	27.2177	107.8875	2017	4	Male	36.23	115	Adult2	12.2518
Apodemus agrarius	1630	Yuqing	27.2177	107.8875	2017	4	Male	36.49	122	Adult2	12.2518
Apodemus agrarius	1631	Yuqing	27.2177	107.8875	2017	4	Male	36.86	107	Adult2	12.2518
Apodemus agrarius	1632	Yuqing	27.2177	107.8875	2018	5	Male	16.04	86	Subadult	11.9806
Apodemus agrarius	1633	Yuqing	27.2177	107.8875	2018	5	Female	16.13	81	Subadult	11.9806
Apodemus agrarius	1634	Yuqing	27.2177	107.8875	2018	5	Female	16.31	83	Subadult	11.9806
Apodemus agrarius	1635	Yuqing	27.2177	107.8875	2018	5	Female	16.37	82	Subadult	11.9806
Apodemus agrarius	1636	Yuqing	27.2177	107.8875	2018	5	Female	16.39	88	Subadult	11.9806
Apodemus agrarius	1637	Yuqing	27.2177	107.8875	2018	5	Male	16.42	85	Subadult	11.9806
Apodemus agrarius	1638	Yuqing	27.2177	107.8875	2018	5	Male	16.45	87	Subadult	11.9806
Apodemus agrarius	1639	Yuqing	27.2177	107.8875	2018	5	Male	16.75	86	Subadult	11.9806
Apodemus agrarius	1640	Yuqing	27.2177	107.8875	2018	5	Female	16.77	85	Subadult	11.9806
Apodemus agrarius	1641	Yuqing	27.2177	107.8875	2018	5	Male	16.93	87	Subadult	11.9806
Apodemus agrarius	1642	Yuqing	27.2177	107.8875	2018	5	Female	17.03	87	Subadult	11.9806
Apodemus agrarius	1643	Yuqing	27.2177	107.8875	2018	5	Male	17.05	86	Subadult	11.9806
Apodemus agrarius	1644	Yuqing	27.2177	107.8875	2018	5	Female	17.14	92	Subadult	11.9806
Apodemus agrarius	1645	Yuqing	27.2177	107.8875	2018	5	Male	17.23	88	Subadult	11.9806
Apodemus agrarius	1646	Yuqing	27.2177	107.8875	2018	5	Male	17.24	95	Subadult	11.9806
Apodemus agrarius	1647	Yuqing	27.2177	107.8875	2018	5	Male	17.33	86	Subadult	11.9806
Apodemus agrarius	1648	Yuqing	27.2177	107.8875	2018	5	Male	17.41	90	Subadult	11.9806
Apodemus agrarius	1649	Yuqing	27.2177	107.8875	2018	5	Female	17.46	78	Subadult	11.9806
Apodemus agrarius	1650	Yuqing	27.2177	107.8875	2018	5	Female	17.46	87	Subadult	11.9806
Apodemus agrarius	1651	Yuqing	27.2177	107.8875	2018	5	Male	17.61	86	Subadult	11.9806
Apodemus agrarius	1652	Yuqing	27.2177	107.8875	2018	5	Female	17.65	83	Subadult	11.9806
Apodemus agrarius	1653	Yuqing	27.2177	107.8875	2018	5	Male	17.71	85	Subadult	11.9806
Apodemus agrarius	1654	Yuqing	27.2177	107.8875	2018	5	Male	17.83	89	Subadult	11.9806
Apodemus agrarius	1655	Yuqing	27.2177	107.8875	2018	5	Male	17.91	83	Subadult	11.9806
Apodemus agrarius	1656	Yuqing	27.2177	107.8875	2018	5	Male	18.09	91	Subadult	11.9806
Apodemus agrarius	1657	Yuqing	27.2177	107.8875	2018	5	Male	18.13	84	Subadult	11.9806
Apodemus agrarius	1658	Yuqing	27.2177	107.8875	2018	5	Male	18.21	89	Subadult	11.9806
Apodemus agrarius	1659	Yuqing	27.2177	107.8875	2018	5	Male	18.27	90	Subadult	11.9806
Apodemus agrarius	1660	Yuqing	27.2177	107.8875	2018	5	Female	18.28	90	Subadult	11.9806
Apodemus agrarius	1661	Yuqing	27.2177	107.8875	2018	5	Male	18.31	90	Subadult	11.9806
Apodemus agrarius	1662	Yuqing	27.2177	107.8875	2018	5	Female	18.32	89	Subadult	11.9806
Apodemus agrarius	1663	Yuqing	27.2177	107.8875	2018	5	Male	18.36	87	Subadult	11.9806
Apodemus agrarius	1664	Yuqing	27.2177	107.8875	2018	5	Female	18.37	88	Subadult	11.9806
Apodemus agrarius	1665	Yuqing	27.2177	107.8875	2018	5	Male	18.62	87	Subadult	11.9806
Apodemus agrarius	1666	Yuqing	27.2177	107.8875	2018	5	Female	18.72	95	Subadult	11.9806
Apodemus agrarius	1667	Yuqing	27.2177	107.8875	2018	5	Male	18.74	89	Subadult	11.9806
Apodemus agrarius	1668	Yuqing	27.2177	107.8875	2018	5	Male	18.82	89	Subadult	11.9806
Apodemus agrarius	1669	Yuqing	27.2177	107.8875	2018	5	Female	18.86	93	Subadult	11.9806
Apodemus agrarius	1670	Yuqing	27.2177	107.8875	2018	5	Male	18.89	89	Subadult	11.9806
Apodemus agrarius	1671	Yuqing	27.2177	107.8875	2018	5	Male	18.95	88	Subadult	11.9806
Apodemus agrarius	1672	Yuqing	27.2177	107.8875	2018	5	Female	19.23	96	Subadult	11.9806
Apodemus agrarius	1673	Yuqing	27.2177	107.8875	2018	5	Female	19.28	87	Subadult	11.9806
Apodemus agrarius	1674	Yuqing	27.2177	107.8875	2018	5	Male	19.34	94	Subadult	11.9806
Apodemus agrarius	1675	Yuqing	27.2177	107.8875	2018	5	Male	19.37	87	Subadult	11.9806
Apodemus agrarius	1676	Yuqing	27.2177	107.8875	2018	5	Female	19.38	89	Subadult	11.9806
Apodemus agrarius	1677	Yuqing	27.2177	107.8875	2018	5	Male	19.44	95	Subadult	11.9806
Apodemus agrarius	1678	Yuqing	27.2177	107.8875	2018	5	Male	19.48	90	Subadult	11.9806
Apodemus agrarius	1679	Yuqing	27.2177	107.8875	2018	5	Male	19.48	89	Subadult	11.9806
Apodemus agrarius	1680	Yuqing	27.2177	107.8875	2018	5	Male	19.51	86	Subadult	11.9806
Apodemus agrarius	1681	Yuqing	27.2177	107.8875	2018	5	Female	19.52	88	Subadult	11.9806
Apodemus agrarius	1682	Yuqing	27.2177	107.8875	2018	5	Female	19.56	90	Subadult	11.9806
Apodemus agrarius	1683	Yuqing	27.2177	107.8875	2018	5	Female	19.67	95	Subadult	11.9806
Apodemus agrarius	1684	Yuqing	27.2177	107.8875	2018	5	Male	19.77	93	Subadult	11.9806
Apodemus agrarius	1685	Yuqing	27.2177	107.8875	2018	5	Male	19.85	96	Subadult	11.9806
Apodemus agrarius	1686	Yuqing	27.2177	107.8875	2018	5	Male	20.05	93	Subadult	11.9806
Apodemus agrarius	1687	Yuqing	27.2177	107.8875	2018	5	Male	20.21	93	Subadult	11.9806
Apodemus agrarius	1688	Yuqing	27.2177	107.8875	2018	5	Female	20.36	93	Subadult	11.9806
Apodemus agrarius	1689	Yuqing	27.2177	107.8875	2018	5	Female	20.54	87	Subadult	11.9806
Apodemus agrarius	1690	Yuqing	27.2177	107.8875	2018	5	Female	20.58	88	Subadult	11.9806
Apodemus agrarius	1691	Yuqing	27.2177	107.8875	2018	5	Female	20.81	93	Subadult	11.9806
Apodemus agrarius	1692	Yuqing	27.2177	107.8875	2018	5	Male	20.96	95	Subadult	11.9806
Apodemus agrarius	1693	Yuqing	27.2177	107.8875	2018	5	Female	21.01	91	Subadult	11.9806
Apodemus agrarius	1694	Yuqing	27.2177	107.8875	2018	5	Male	21.04	88	Subadult	11.9806
Apodemus agrarius	1695	Yuqing	27.2177	107.8875	2018	5	Male	21.35	92	Subadult	11.9806
Apodemus agrarius	1696	Yuqing	27.2177	107.8875	2018	5	Male	21.59	96	Subadult	11.9806
Apodemus agrarius	1697	Yuqing	27.2177	107.8875	2018	5	Female	21.66	91	Subadult	11.9806
Apodemus agrarius	1698	Yuqing	27.2177	107.8875	2018	5	Female	21.72	86	Subadult	11.9806
Apodemus agrarius	1699	Yuqing	27.2177	107.8875	2018	5	Male	22.11	91	Subadult	11.9806
Apodemus agrarius	1700	Yuqing	27.2177	107.8875	2018	5	Male	22.36	94	Subadult	11.9806
Apodemus agrarius	1701	Yuqing	27.2177	107.8875	2018	5	Male	22.38	102	Subadult	11.9806
Apodemus agrarius	1702	Yuqing	27.2177	107.8875	2018	5	Female	22.63	94	Subadult	11.9806
Apodemus agrarius	1703	Yuqing	27.2177	107.8875	2018	5	Female	23.04	97	Adult1	11.9806
Apodemus agrarius	1704	Yuqing	27.2177	107.8875	2018	5	Female	23.16	92	Adult1	11.9806
Apodemus agrarius	1705	Yuqing	27.2177	107.8875	2018	5	Female	23.26	93	Adult1	11.9806
Apodemus agrarius	1706	Yuqing	27.2177	107.8875	2018	5	Female	23.26	90	Adult1	11.9806
Apodemus agrarius	1707	Yuqing	27.2177	107.8875	2018	5	Female	23.31	95	Adult1	11.9806
Apodemus agrarius	1708	Yuqing	27.2177	107.8875	2018	5	Female	23.49	102	Adult1	11.9806
Apodemus agrarius	1709	Yuqing	27.2177	107.8875	2018	5	Male	23.51	98	Adult1	11.9806
Apodemus agrarius	1710	Yuqing	27.2177	107.8875	2018	5	Female	23.68	94	Adult1	11.9806
Apodemus agrarius	1711	Yuqing	27.2177	107.8875	2018	5	Male	23.71	91	Adult1	11.9806
Apodemus agrarius	1712	Yuqing	27.2177	107.8875	2018	5	Female	23.71	99	Adult1	11.9806
Apodemus agrarius	1713	Yuqing	27.2177	107.8875	2018	5	Male	23.8	98	Adult1	11.9806
Apodemus agrarius	1714	Yuqing	27.2177	107.8875	2018	5	Female	24.01	97	Adult1	11.9806
Apodemus agrarius	1715	Yuqing	27.2177	107.8875	2018	5	Male	24.16	87	Adult1	11.9806
Apodemus agrarius	1716	Yuqing	27.2177	107.8875	2018	5	Male	24.25	97	Adult1	11.9806
Apodemus agrarius	1717	Yuqing	27.2177	107.8875	2018	5	Male	24.41	104	Adult1	11.9806
Apodemus agrarius	1718	Yuqing	27.2177	107.8875	2018	5	Male	24.46	98	Adult1	11.9806
Apodemus agrarius	1719	Yuqing	27.2177	107.8875	2018	5	Female	24.47	98	Adult1	11.9806
Apodemus agrarius	1720	Yuqing	27.2177	107.8875	2018	5	Male	24.49	98	Adult1	11.9806
Apodemus agrarius	1721	Yuqing	27.2177	107.8875	2018	5	Female	24.54	95	Adult1	11.9806
Apodemus agrarius	1722	Yuqing	27.2177	107.8875	2018	5	Male	24.58	96	Adult1	11.9806
Apodemus agrarius	1723	Yuqing	27.2177	107.8875	2018	5	Female	24.6	103	Adult1	11.9806
Apodemus agrarius	1724	Yuqing	27.2177	107.8875	2018	5	Female	24.85	103	Adult1	11.9806
Apodemus agrarius	1725	Yuqing	27.2177	107.8875	2018	5	Female	24.89	107	Adult1	11.9806
Apodemus agrarius	1726	Yuqing	27.2177	107.8875	2018	5	Male	24.91	96	Adult1	11.9806
Apodemus agrarius	1727	Yuqing	27.2177	107.8875	2018	5	Male	25.07	106	Adult1	11.9806
Apodemus agrarius	1728	Yuqing	27.2177	107.8875	2018	5	Male	25.39	97	Adult1	11.9806
Apodemus agrarius	1729	Yuqing	27.2177	107.8875	2018	5	Female	25.53	108	Adult1	11.9806
Apodemus agrarius	1730	Yuqing	27.2177	107.8875	2018	5	Male	25.55	101	Adult1	11.9806
Apodemus agrarius	1731	Yuqing	27.2177	107.8875	2018	5	Male	25.55	96	Adult1	11.9806
Apodemus agrarius	1732	Yuqing	27.2177	107.8875	2018	5	Female	25.78	102	Adult1	11.9806
Apodemus agrarius	1733	Yuqing	27.2177	107.8875	2018	5	Male	26	93	Adult1	11.9806
Apodemus agrarius	1734	Yuqing	27.2177	107.8875	2018	5	Male	26.14	103	Adult1	11.9806
Apodemus agrarius	1735	Yuqing	27.2177	107.8875	2018	5	Male	26.19	106	Adult1	11.9806
Apodemus agrarius	1736	Yuqing	27.2177	107.8875	2018	5	Male	26.23	97	Adult1	11.9806
Apodemus agrarius	1737	Yuqing	27.2177	107.8875	2018	5	Female	26.33	96	Adult1	11.9806
Apodemus agrarius	1738	Yuqing	27.2177	107.8875	2018	5	Female	26.37	98	Adult1	11.9806
Apodemus agrarius	1739	Yuqing	27.2177	107.8875	2018	5	Female	26.37	98	Adult1	11.9806
Apodemus agrarius	1740	Yuqing	27.2177	107.8875	2018	5	Male	26.47	102	Adult1	11.9806
Apodemus agrarius	1741	Yuqing	27.2177	107.8875	2018	5	Female	26.62	102	Adult1	11.9806
Apodemus agrarius	1742	Yuqing	27.2177	107.8875	2018	5	Male	26.64	112	Adult1	11.9806
Apodemus agrarius	1743	Yuqing	27.2177	107.8875	2018	5	Female	26.83	98	Adult1	11.9806
Apodemus agrarius	1744	Yuqing	27.2177	107.8875	2018	5	Male	27.05	101	Adult1	11.9806
Apodemus agrarius	1745	Yuqing	27.2177	107.8875	2018	5	Male	27.08	107	Adult1	11.9806
Apodemus agrarius	1746	Yuqing	27.2177	107.8875	2018	5	Male	27.34	114	Adult1	11.9806
Apodemus agrarius	1747	Yuqing	27.2177	107.8875	2018	5	Female	27.67	110	Adult1	11.9806
Apodemus agrarius	1748	Yuqing	27.2177	107.8875	2018	5	Male	28.05	112	Adult1	11.9806
Apodemus agrarius	1749	Yuqing	27.2177	107.8875	2018	5	Male	28.07	110	Adult1	11.9806
Apodemus agrarius	1750	Yuqing	27.2177	107.8875	2018	5	Female	28.12	99	Adult1	11.9806
Apodemus agrarius	1751	Yuqing	27.2177	107.8875	2018	5	Male	28.27	100	Adult1	11.9806
Apodemus agrarius	1752	Yuqing	27.2177	107.8875	2018	5	Male	28.39	110	Adult1	11.9806
Apodemus agrarius	1753	Yuqing	27.2177	107.8875	2018	5	Male	28.42	96	Adult1	11.9806
Apodemus agrarius	1754	Yuqing	27.2177	107.8875	2018	5	Female	28.59	102	Adult1	11.9806
Apodemus agrarius	1755	Yuqing	27.2177	107.8875	2018	5	Female	28.93	100	Adult1	11.9806
Apodemus agrarius	1756	Yuqing	27.2177	107.8875	2018	5	Male	29.27	111	Adult2	11.9806
Apodemus agrarius	1757	Yuqing	27.2177	107.8875	2018	5	Male	29.42	113	Adult2	11.9806
Apodemus agrarius	1758	Yuqing	27.2177	107.8875	2018	5	Male	30.24	105	Adult2	11.9806
Apodemus agrarius	1759	Yuqing	27.2177	107.8875	2018	5	Male	30.94	105	Adult2	11.9806
Apodemus agrarius	1760	Yuqing	27.2177	107.8875	2018	5	Female	30.96	110	Adult2	11.9806
Apodemus agrarius	1761	Yuqing	27.2177	107.8875	2018	5	Male	31	102	Adult2	11.9806
Apodemus agrarius	1762	Yuqing	27.2177	107.8875	2018	5	Male	31	104	Adult2	11.9806
Apodemus agrarius	1763	Yuqing	27.2177	107.8875	2018	5	Female	31.24	103	Adult2	11.9806
Apodemus agrarius	1764	Yuqing	27.2177	107.8875	2018	5	Male	31.47	108	Adult2	11.9806
Apodemus agrarius	1765	Yuqing	27.2177	107.8875	2018	5	Male	32.04	113	Adult2	11.9806
Apodemus agrarius	1766	Yuqing	27.2177	107.8875	2018	5	Male	32.29	101	Adult2	11.9806
Apodemus agrarius	1767	Yuqing	27.2177	107.8875	2018	5	Male	32.59	111	Adult2	11.9806
Apodemus agrarius	1768	Yuqing	27.2177	107.8875	2018	5	Male	32.73	108	Adult2	11.9806
Apodemus agrarius	1769	Yuqing	27.2177	107.8875	2018	5	Male	32.79	112	Adult2	11.9806
Apodemus agrarius	1770	Yuqing	27.2177	107.8875	2018	5	Female	33.11	109	Adult2	11.9806
Apodemus agrarius	1771	Yuqing	27.2177	107.8875	2018	5	Male	33.21	113	Adult2	11.9806
Apodemus agrarius	1772	Yuqing	27.2177	107.8875	2018	5	Male	34.04	113	Adult2	11.9806
Apodemus agrarius	1773	Yuqing	27.2177	107.8875	2018	5	Male	35.27	107	Adult2	11.9806
Apodemus agrarius	1774	Yuqing	27.2177	107.8875	2018	5	Male	35.36	118	Adult2	11.9806
Apodemus agrarius	1775	Yuqing	27.2177	107.8875	2018	5	Male	36.13	112	Adult2	11.9806
Apodemus agrarius	1776	Yuqing	27.2177	107.8875	2019	6	Female	21.36	91	Subadult	11.8468
Apodemus agrarius	1777	Yuqing	27.2177	107.8875	2019	6	Female	19.07	89	Subadult	11.8468
Apodemus agrarius	1778	Yuqing	27.2177	107.8875	2019	6	Female	16.18	86	Subadult	11.8468
Apodemus agrarius	1779	Yuqing	27.2177	107.8875	2019	6	Male	27.45	109	Adult1	11.8468
Apodemus agrarius	1780	Yuqing	27.2177	107.8875	2019	6	Male	23.19	102	Adult1	11.8468
Apodemus agrarius	1781	Yuqing	27.2177	107.8875	2019	6	Male	18.52	90	Subadult	11.8468
Apodemus agrarius	1782	Yuqing	27.2177	107.8875	2019	6	Male	16.73	87	Subadult	11.8468
Apodemus agrarius	1783	Yuqing	27.2177	107.8875	2019	6	Male	16.02	83	Subadult	11.8468
Apodemus agrarius	1784	Yuqing	27.2177	107.8875	2019	6	Female	20.49	89	Subadult	11.8468
Apodemus agrarius	1785	Yuqing	27.2177	107.8875	2019	6	Female	21.82	90	Subadult	11.8468
Apodemus agrarius	1786	Yuqing	27.2177	107.8875	2019	6	Female	18.14	86	Subadult	11.8468
Apodemus agrarius	1787	Yuqing	27.2177	107.8875	2019	6	Male	23.73	96	Adult1	11.8468
Apodemus agrarius	1788	Yuqing	27.2177	107.8875	2019	6	Male	17.41	88	Subadult	11.8468
Apodemus agrarius	1789	Yuqing	27.2177	107.8875	2019	6	Female	23.06	91	Adult1	11.8468
Apodemus agrarius	1790	Yuqing	27.2177	107.8875	2019	6	Female	19.35	88	Subadult	11.8468
Apodemus agrarius	1791	Yuqing	27.2177	107.8875	2019	6	Male	22.46	91	Subadult	11.8468
Apodemus agrarius	1792	Yuqing	27.2177	107.8875	2019	6	Female	20.57	89	Subadult	11.8468
Apodemus agrarius	1793	Yuqing	27.2177	107.8875	2019	6	Female	18.32	87	Subadult	11.8468
Apodemus agrarius	1794	Yuqing	27.2177	107.8875	2019	6	Female	16.83	86	Subadult	11.8468
Apodemus agrarius	1795	Yuqing	27.2177	107.8875	2019	6	Male	23.94	98	Adult1	11.8468
Apodemus agrarius	1796	Yuqing	27.2177	107.8875	2019	6	Male	18.65	87	Subadult	11.8468
Apodemus agrarius	1797	Yuqing	27.2177	107.8875	2019	6	Female	20.15	91	Subadult	11.8468
Apodemus agrarius	1798	Yuqing	27.2177	107.8875	2019	6	Female	17.91	84	Subadult	11.8468
Apodemus agrarius	1799	Yuqing	27.2177	107.8875	2019	6	Male	30.22	85	Adult2	11.8468
Apodemus agrarius	1800	Yuqing	27.2177	107.8875	2019	6	Male	23.48	96	Adult1	11.8468
Apodemus agrarius	1801	Yuqing	27.2177	107.8875	2019	6	Male	28.56	109	Adult1	11.8468
Apodemus agrarius	1802	Yuqing	27.2177	107.8875	2019	6	Male	21	92	Subadult	11.8468
Apodemus agrarius	1803	Yuqing	27.2177	107.8875	2019	6	Male	25.67	107	Adult1	11.8468
Apodemus agrarius	1804	Yuqing	27.2177	107.8875	2019	6	Male	29.06	113	Adult2	11.8468
Apodemus agrarius	1805	Yuqing	27.2177	107.8875	2019	6	Male	24.07	102	Adult1	11.8468
Apodemus agrarius	1806	Yuqing	27.2177	107.8875	2019	6	Male	18.77	91	Subadult	11.8468
Apodemus agrarius	1807	Yuqing	27.2177	107.8875	2019	6	Female	23.07	92	Adult1	11.8468
Apodemus agrarius	1808	Yuqing	27.2177	107.8875	2019	6	Male	28.45	108	Adult1	11.8468
Apodemus agrarius	1809	Yuqing	27.2177	107.8875	2019	6	Male	24.72	99	Adult1	11.8468
Apodemus agrarius	1810	Yuqing	27.2177	107.8875	2019	6	Female	22.63	94	Subadult	11.8468
Apodemus agrarius	1811	Yuqing	27.2177	107.8875	2019	6	Female	20.85	90	Subadult	11.8468
Apodemus agrarius	1812	Yuqing	27.2177	107.8875	2019	6	Female	27.52	109	Adult1	11.8468
Apodemus agrarius	1813	Yuqing	27.2177	107.8875	2019	6	Female	20.69	92	Subadult	11.8468
Apodemus agrarius	1814	Yuqing	27.2177	107.8875	2019	6	Female	29.43	108	Adult2	11.8468
Apodemus agrarius	1815	Yuqing	27.2177	107.8875	2019	6	Female	23.02	96	Adult1	11.8468
Apodemus agrarius	1816	Yuqing	27.2177	107.8875	2019	6	Male	32.35	114	Adult2	11.8468
Apodemus agrarius	1817	Yuqing	27.2177	107.8875	2019	6	Male	35.49	118	Adult2	11.8468
Apodemus agrarius	1818	Yuqing	27.2177	107.8875	2019	6	Male	32.86	112	Adult2	11.8468
Apodemus agrarius	1819	Yuqing	27.2177	107.8875	2019	6	Male	29.56	112	Adult2	11.8468
Apodemus agrarius	1820	Yuqing	27.2177	107.8875	2019	6	Female	21.36	90	Subadult	11.8468
Apodemus agrarius	1821	Yuqing	27.2177	107.8875	2019	6	Female	19.47	87	Subadult	11.8468
Apodemus agrarius	1822	Yuqing	27.2177	107.8875	2019	6	Male	24.05	93	Adult1	11.8468
Apodemus agrarius	1823	Yuqing	27.2177	107.8875	2019	6	Female	21.72	90	Subadult	11.8468
Apodemus agrarius	1824	Yuqing	27.2177	107.8875	2019	6	Female	20.9	86	Subadult	11.8468
Apodemus agrarius	1825	Yuqing	27.2177	107.8875	2019	6	Male	28.93	109	Adult1	11.8468
Apodemus agrarius	1826	Yuqing	27.2177	107.8875	2019	6	Male	19.62	87	Subadult	11.8468
Apodemus agrarius	1827	Yuqing	27.2177	107.8875	2019	6	Female	23.56	92	Adult1	11.8468
Apodemus agrarius	1828	Yuqing	27.2177	107.8875	2019	6	Male	26.89	98	Adult1	11.8468
Apodemus agrarius	1829	Yuqing	27.2177	107.8875	2019	6	Female	25.61	87	Adult1	11.8468
Apodemus agrarius	1830	Yuqing	27.2177	107.8875	2019	6	Female	18.86	80	Subadult	11.8468
Apodemus agrarius	1831	Yuqing	27.2177	107.8875	2019	6	Female	19.62	84	Subadult	11.8468
Apodemus agrarius	1832	Yuqing	27.2177	107.8875	2019	6	Male	23.33	86	Adult1	11.8468
Apodemus agrarius	1833	Yuqing	27.2177	107.8875	2019	6	Female	18.96	82	Subadult	11.8468
Apodemus agrarius	1834	Yuqing	27.2177	107.8875	2019	6	Female	24.62	90	Adult1	11.8468
Apodemus agrarius	1835	Yuqing	27.2177	107.8875	2019	6	Male	19.55	80	Subadult	11.8468
Apodemus agrarius	1836	Yuqing	27.2177	107.8875	2019	6	Male	22.9	83	Subadult	11.8468
Apodemus agrarius	1837	Yuqing	27.2177	107.8875	2019	6	Female	25.6	87	Adult1	11.8468
Apodemus agrarius	1838	Yuqing	27.2177	107.8875	2019	6	Female	23.64	85	Adult1	11.8468
Apodemus agrarius	1839	Yuqing	27.2177	107.8875	2019	6	Male	18.97	75	Subadult	11.8468
Apodemus agrarius	1840	Yuqing	27.2177	107.8875	2019	6	Male	23.36	85	Adult1	11.8468
Apodemus agrarius	1841	Yuqing	27.2177	107.8875	2019	6	Female	22.94	85	Subadult	11.8468
Apodemus agrarius	1842	Yuqing	27.2177	107.8875	2019	6	Male	22.64	82	Subadult	11.8468
Apodemus agrarius	1843	Yuqing	27.2177	107.8875	2019	6	Female	29.64	112	Adult2	11.8468
Apodemus agrarius	1844	Yuqing	27.2177	107.8875	2019	6	Male	29.73	95	Adult2	11.8468
Apodemus agrarius	1845	Yuqing	27.2177	107.8875	2019	6	Male	25.75	84	Adult1	11.8468
Apodemus agrarius	1846	Yuqing	27.2177	107.8875	2019	6	Female	36.99	103	Adult2	11.8468
Apodemus agrarius	1847	Yuqing	27.2177	107.8875	2019	6	Male	32.83	102	Adult2	11.8468
Apodemus agrarius	1848	Yuqing	27.2177	107.8875	2019	6	Female	32.26	95	Adult2	11.8468
Apodemus agrarius	1849	Yuqing	27.2177	107.8875	2019	6	Female	26.89	93	Adult1	11.8468
Apodemus agrarius	1850	Yuqing	27.2177	107.8875	2019	6	Female	24.3	85	Adult1	11.8468
Apodemus agrarius	1851	Yuqing	27.2177	107.8875	2019	6	Female	22.28	94	Subadult	11.8468
Apodemus agrarius	1852	Yuqing	27.2177	107.8875	2019	6	Female	28.57	95	Adult1	11.8468
Apodemus agrarius	1853	Yuqing	27.2177	107.8875	2019	6	Female	25.97	95	Adult1	11.8468
Apodemus agrarius	1854	Yuqing	27.2177	107.8875	2019	6	Female	25.57	99	Adult1	11.8468
Apodemus agrarius	1855	Yuqing	27.2177	107.8875	2019	6	Female	28.17	89	Adult1	11.8468
Apodemus agrarius	1856	Yuqing	27.2177	107.8875	2019	6	Male	33.95	111	Adult2	11.8468
Apodemus agrarius	1857	Yuqing	27.2177	107.8875	2019	6	Male	33.1	112	Adult2	11.8468
Apodemus agrarius	1858	Yuqing	27.2177	107.8875	2019	6	Female	26.28	88	Adult1	11.8468
Apodemus agrarius	1859	Yuqing	27.2177	107.8875	2019	6	Female	20.92	84	Subadult	11.8468
Apodemus agrarius	1860	Yuqing	27.2177	107.8875	2019	6	Female	28.98	98	Adult1	11.8468
Apodemus agrarius	1861	Yuqing	27.2177	107.8875	2019	6	Male	32.17	98	Adult2	11.8468
Apodemus agrarius	1862	Yuqing	27.2177	107.8875	2019	6	Male	28.14	92	Adult1	11.8468
Apodemus agrarius	1863	Yuqing	27.2177	107.8875	2019	6	Female	20.21	85	Subadult	11.8468
Apodemus agrarius	1864	Yuqing	27.2177	107.8875	2019	6	Male	24.29	86	Adult1	11.8468
Apodemus agrarius	1865	Yuqing	27.2177	107.8875	2019	6	Female	25.01	90	Adult1	11.8468
Apodemus agrarius	1866	Yuqing	27.2177	107.8875	2019	6	Male	35.89	111	Adult2	11.8468
Apodemus agrarius	1867	Yuqing	27.2177	107.8875	2019	6	Male	32.62	109	Adult2	11.8468
Apodemus agrarius	1868	Yuqing	27.2177	107.8875	2019	6	Male	29.41	106	Adult2	11.8468
Apodemus agrarius	1869	Yuqing	27.2177	107.8875	2019	6	Male	35.86	118	Adult2	11.8468
Apodemus agrarius	1870	Yuqing	27.2177	107.8875	2019	6	Male	26.87	105	Adult1	11.8468
Apodemus agrarius	1871	Yuqing	27.2177	107.8875	2019	6	Male	17.48	80	Subadult	11.8468
Apodemus agrarius	1872	Yuqing	27.2177	107.8875	2019	6	Female	29.13	99	Adult2	11.8468
Apodemus agrarius	1873	Yuqing	27.2177	107.8875	2019	6	Female	30.1	96	Adult2	11.8468
Apodemus agrarius	1874	Yuqing	27.2177	107.8875	2019	6	Female	18.16	95	Subadult	11.8468
Apodemus agrarius	1875	Yuqing	27.2177	107.8875	2019	6	Female	20.84	80	Subadult	11.8468
Apodemus agrarius	1876	Yuqing	27.2177	107.8875	2019	6	Female	32.26	102	Adult2	11.8468
Apodemus agrarius	1877	Yuqing	27.2177	107.8875	2019	6	Male	27.98	90	Adult1	11.8468
Apodemus agrarius	1878	Yuqing	27.2177	107.8875	2019	6	Male	33.74	114	Adult2	11.8468
Apodemus agrarius	1879	Yuqing	27.2177	107.8875	2019	6	Female	28.94	102	Adult1	11.8468
Apodemus agrarius	1880	Yuqing	27.2177	107.8875	2019	6	Female	26.6	104	Adult1	11.8468
Apodemus agrarius	1881	Yuqing	27.2177	107.8875	2019	6	Female	26.02	95	Adult1	11.8468
Apodemus agrarius	1882	Yuqing	27.2177	107.8875	2019	6	Female	23.11	93	Adult1	11.8468
Apodemus agrarius	1883	Yuqing	27.2177	107.8875	2019	6	Female	19.18	84	Subadult	11.8468
Apodemus agrarius	1884	Yuqing	27.2177	107.8875	2019	6	Male	36.71	105	Adult2	11.8468
Apodemus agrarius	1885	Yuqing	27.2177	107.8875	2019	6	Male	35.94	102	Adult2	11.8468
Apodemus agrarius	1886	Yuqing	27.2177	107.8875	2019	6	Male	33.41	105	Adult2	11.8468
Apodemus agrarius	1887	Yuqing	27.2177	107.8875	2019	6	Male	36.6	105	Adult2	11.8468
Apodemus agrarius	1888	Yuqing	27.2177	107.8875	2019	6	Female	23.1	98	Adult1	11.8468
Apodemus agrarius	1889	Yuqing	27.2177	107.8875	2019	6	Female	21.5	93	Subadult	11.8468
Apodemus agrarius	1890	Yuqing	27.2177	107.8875	2019	6	Female	27.34	98	Adult1	11.8468
Apodemus agrarius	1891	Yuqing	27.2177	107.8875	2019	6	Male	36.6	117	Adult2	11.8468
Apodemus agrarius	1892	Yuqing	27.2177	107.8875	2019	6	Male	30.57	108	Adult2	11.8468
Apodemus agrarius	1893	Yuqing	27.2177	107.8875	2019	6	Male	28.85	97	Adult1	11.8468
Apodemus agrarius	1894	Yuqing	27.2177	107.8875	2019	6	Male	33.61	112	Adult2	11.8468
Apodemus agrarius	1895	Yuqing	27.2177	107.8875	2019	6	Female	20.21	95	Subadult	11.8468
Apodemus agrarius	1896	Yuqing	27.2177	107.8875	2019	6	Female	20.24	83	Subadult	11.8468
Apodemus agrarius	1897	Yuqing	27.2177	107.8875	2019	6	Female	32.22	101	Adult2	11.8468
Apodemus agrarius	1898	Yuqing	27.2177	107.8875	2019	6	Female	26.11	92	Adult1	11.8468
Apodemus agrarius	1899	Yuqing	27.2177	107.8875	2019	6	Male	32.95	112	Adult2	11.8468
Apodemus agrarius	1900	Yuqing	27.2177	107.8875	2019	6	Male	28.58	98	Adult1	11.8468
Apodemus agrarius	1901	Yuqing	27.2177	107.8875	2019	6	Male	25.44	96	Adult1	11.8468
Apodemus agrarius	1902	Yuqing	27.2177	107.8875	2019	6	Male	22.6	90	Subadult	11.8468
Apodemus agrarius	1903	Yuqing	27.2177	107.8875	2019	6	Female	26.71	95	Adult1	11.8468
Apodemus agrarius	1904	Yuqing	27.2177	107.8875	2019	6	Female	24.13	91	Adult1	11.8468
Apodemus agrarius	1905	Yuqing	27.2177	107.8875	2019	6	Female	19.11	82	Subadult	11.8468
Apodemus agrarius	1906	Yuqing	27.2177	107.8875	2019	6	Male	36.02	108	Adult2	11.8468
Apodemus agrarius	1907	Yuqing	27.2177	107.8875	2019	6	Male	31.44	103	Adult2	11.8468
Apodemus agrarius	1908	Yuqing	27.2177	107.8875	2019	6	Male	28.52	102	Adult1	11.8468
Apodemus agrarius	1909	Yuqing	27.2177	107.8875	2019	6	Male	26.6	98	Adult1	11.8468
Apodemus agrarius	1910	Yuqing	27.2177	107.8875	2019	6	Male	30.4	109	Adult2	11.8468
Apodemus agrarius	1911	Yuqing	27.2177	107.8875	2019	6	Male	32.9	113	Adult2	11.8468
Apodemus agrarius	1912	Yuqing	27.2177	107.8875	2019	6	Female	29.15	104	Adult2	11.8468
Apodemus agrarius	1913	Yuqing	27.2177	107.8875	2019	6	Female	30.11	109	Adult2	11.8468
Apodemus agrarius	1914	Yuqing	27.2177	107.8875	2019	6	Female	20.77	83	Subadult	11.8468
Apodemus agrarius	1915	Yuqing	27.2177	107.8875	2019	6	Female	35.12	101	Adult2	11.8468
Apodemus agrarius	1916	Yuqing	27.2177	107.8875	2019	6	Female	29.81	100	Adult2	11.8468
Apodemus agrarius	1917	Yuqing	27.2177	107.8875	2019	6	Male	34.31	115	Adult2	11.8468
Apodemus agrarius	1918	Yuqing	27.2177	107.8875	2019	6	Female	32.31	113	Adult2	11.8468
Apodemus agrarius	1919	Yuqing	27.2177	107.8875	2019	6	Female	19.94	90	Subadult	11.8468
Apodemus agrarius	1920	Yuqing	27.2177	107.8875	2019	6	Male	36.7	113	Adult2	11.8468
Apodemus agrarius	1921	Yuqing	27.2177	107.8875	2019	6	Male	33.22	104	Adult2	11.8468
Apodemus agrarius	1922	Yuqing	27.2177	107.8875	2019	6	Male	35.27	107	Adult2	11.8468
Apodemus agrarius	1923	Yuqing	27.2177	107.8875	2019	6	Female	28.95	95	Adult1	11.8468
Apodemus agrarius	1924	Yuqing	27.2177	107.8875	2019	6	Male	32.62	103	Adult2	11.8468
Apodemus agrarius	1925	Yuqing	27.2177	107.8875	2019	6	Female	29.85	101	Adult2	11.8468
Apodemus agrarius	1926	Yuqing	27.2177	107.8875	2019	6	Female	29.39	99	Adult2	11.8468
Apodemus agrarius	1927	Yuqing	27.2177	107.8875	2019	6	Female	20.31	85	Subadult	11.8468
Apodemus agrarius	1928	Yuqing	27.2177	107.8875	2019	6	Female	16.71	83	Subadult	11.8468
Apodemus agrarius	1929	Yuqing	27.2177	107.8875	2019	6	Male	16.36	83	Subadult	11.8468
Apodemus agrarius	1930	Yuqing	27.2177	107.8875	2019	6	Female	30.44	102	Adult2	11.8468
Apodemus agrarius	1931	Yuqing	27.2177	107.8875	2019	6	Female	33.02	103	Adult2	11.8468
Apodemus agrarius	1932	Yuqing	27.2177	107.8875	2019	6	Female	16.93	83	Subadult	11.8468
Apodemus agrarius	1933	Yuqing	27.2177	107.8875	2019	6	Female	19.77	80	Subadult	11.8468
Apodemus agrarius	1934	Yuqing	27.2177	107.8875	2019	6	Male	19.1	86	Subadult	11.8468
Apodemus agrarius	1935	Yuqing	27.2177	107.8875	2019	6	Male	18.66	88	Subadult	11.8468
Apodemus agrarius	1936	Yuqing	27.2177	107.8875	2019	6	Male	19.11	81	Subadult	11.8468
Apodemus agrarius	1937	Yuqing	27.2177	107.8875	2019	6	Male	17.1	83	Subadult	11.8468
Apodemus agrarius	1938	Yuqing	27.2177	107.8875	2019	6	Female	29.35	94	Adult2	11.8468
Apodemus agrarius	1939	Yuqing	27.2177	107.8875	2019	6	Female	19.64	82	Subadult	11.8468
Apodemus agrarius	1940	Yuqing	27.2177	107.8875	2019	6	Female	17.3	82	Subadult	11.8468
Apodemus agrarius	1941	Yuqing	27.2177	107.8875	2019	6	Male	26.91	95	Adult1	11.8468
Apodemus agrarius	1942	Yuqing	27.2177	107.8875	2019	6	Male	23.11	86	Adult1	11.8468
Apodemus agrarius	1943	Yuqing	27.2177	107.8875	2019	6	Female	31.14	110	Adult2	11.8468
Apodemus agrarius	1944	Yuqing	27.2177	107.8875	2019	6	Female	18.92	89	Subadult	11.8468
Apodemus agrarius	1945	Yuqing	27.2177	107.8875	2019	6	Male	18.34	84	Subadult	11.8468
Apodemus agrarius	1946	Yuqing	27.2177	107.8875	2019	6	Male	21.36	91	Subadult	11.8468
Apodemus agrarius	1947	Yuqing	27.2177	107.8875	2019	6	Male	21.97	99	Subadult	11.8468
Apodemus agrarius	1948	Yuqing	27.2177	107.8875	2019	6	Male	26.71	101	Adult1	11.8468
Apodemus agrarius	1949	Yuqing	27.2177	107.8875	2019	6	Male	35.51	106	Adult2	11.8468
Apodemus agrarius	1950	Yuqing	27.2177	107.8875	2019	6	Male	32.77	118	Adult2	11.8468
Apodemus agrarius	1951	Yuqing	27.2177	107.8875	2019	6	Male	28.24	105	Adult1	11.8468
Apodemus agrarius	1952	Yuqing	27.2177	107.8875	2019	6	Female	19.4	92	Subadult	11.8468
Apodemus agrarius	1953	Yuqing	27.2177	107.8875	2019	6	Female	17.88	78	Subadult	11.8468
Apodemus agrarius	1954	Yuqing	27.2177	107.8875	2019	6	Female	20.36	85	Subadult	11.8468
Apodemus agrarius	1955	Yuqing	27.2177	107.8875	2019	6	Male	20.28	85	Subadult	11.8468
Apodemus agrarius	1956	Yuqing	27.2177	107.8875	2019	6	Male	16.48	96	Subadult	11.8468
Apodemus agrarius	1957	Yuqing	27.2177	107.8875	2019	6	Male	17.78	84	Subadult	11.8468
Apodemus agrarius	1958	Yuqing	27.2177	107.8875	2019	6	Male	18.4	81	Subadult	11.8468
Apodemus agrarius	1959	Yuqing	27.2177	107.8875	2019	6	Male	36.3	100	Adult2	11.8468
Apodemus agrarius	1960	Yuqing	27.2177	107.8875	2019	6	Male	22.68	94	Subadult	11.8468
Apodemus agrarius	1961	Yuqing	27.2177	107.8875	2019	6	Male	27.46	91	Adult1	11.8468
Apodemus agrarius	1962	Yuqing	27.2177	107.8875	2019	6	Female	31.82	99	Adult2	11.8468
Apodemus agrarius	1963	Yuqing	27.2177	107.8875	2019	6	Female	25.09	105	Adult1	11.8468
Apodemus agrarius	1964	Yuqing	27.2177	107.8875	2019	6	Female	31.21	108	Adult2	11.8468
Apodemus agrarius	1965	Yuqing	27.2177	107.8875	2019	6	Female	20.27	97	Subadult	11.8468
Apodemus agrarius	1966	Yuqing	27.2177	107.8875	2019	6	Male	17.74	88	Subadult	11.8468
Apodemus agrarius	1967	Yuqing	27.2177	107.8875	2019	6	Male	16.43	85	Subadult	11.8468
Apodemus agrarius	1968	Yuqing	27.2177	107.8875	2019	6	Male	20.38	97	Subadult	11.8468
Apodemus agrarius	1969	Yuqing	27.2177	107.8875	2019	6	Female	32.06	110	Adult2	11.8468
Apodemus agrarius	1970	Yuqing	27.2177	107.8875	2019	6	Female	33.7	104	Adult2	11.8468
Apodemus agrarius	1971	Yuqing	27.2177	107.8875	2019	6	Female	35.41	115	Adult2	11.8468
Apodemus agrarius	1972	Yuqing	27.2177	107.8875	2019	6	Female	25.7	86	Adult1	11.8468
Apodemus agrarius	1973	Yuqing	27.2177	107.8875	2019	6	Female	16.9	92	Subadult	11.8468
Apodemus agrarius	1974	Yuqing	27.2177	107.8875	2019	6	Female	17.76	81	Subadult	11.8468
Apodemus agrarius	1975	Yuqing	27.2177	107.8875	2019	6	Female	17.56	76	Subadult	11.8468
Apodemus agrarius	1976	Yuqing	27.2177	107.8875	2019	6	Male	18.47	87	Subadult	11.8468
Apodemus agrarius	1977	Yuqing	27.2177	107.8875	2019	6	Male	17.66	82	Subadult	11.8468
Apodemus agrarius	1978	Yuqing	27.2177	107.8875	2019	6	Female	35.88	101	Adult2	11.8468
Apodemus agrarius	1979	Yuqing	27.2177	107.8875	2019	6	Female	28.73	95	Adult1	11.8468
Apodemus agrarius	1980	Yuqing	27.2177	107.8875	2019	6	Male	17.86	86	Subadult	11.8468
Apodemus agrarius	1981	Yuqing	27.2177	107.8875	2019	6	Female	16.14	73	Subadult	11.8468
Apodemus agrarius	1982	Yuqing	27.2177	107.8875	2019	6	Male	18.33	80	Subadult	11.8468
Apodemus agrarius	1983	Yuqing	27.2177	107.8875	2019	6	Female	20.12	85	Subadult	11.8468
Apodemus agrarius	1984	Yuqing	27.2177	107.8875	2019	6	Female	27.39	93	Adult1	11.8468
Apodemus agrarius	1985	Yuqing	27.2177	107.8875	2019	6	Male	24.31	90	Adult1	11.8468
Apodemus agrarius	1986	Yuqing	27.2177	107.8875	2019	6	Female	26.7	88	Adult1	11.8468
Apodemus agrarius	1987	Yuqing	27.2177	107.8875	2019	6	Female	19.95	86	Subadult	11.8468
Apodemus agrarius	1988	Yuqing	27.2177	107.8875	2019	6	Female	21.9	87	Subadult	11.8468
Apodemus agrarius	1989	Yuqing	27.2177	107.8875	2019	6	Female	20.15	83	Subadult	11.8468
Apodemus agrarius	1990	Yuqing	27.2177	107.8875	2019	6	Female	18.14	80	Subadult	11.8468
Apodemus agrarius	1991	Yuqing	27.2177	107.8875	2019	6	Male	16.58	78	Subadult	11.8468
Apodemus agrarius	1992	Yuqing	27.2177	107.8875	2019	6	Male	22.52	75	Subadult	11.8468
Apodemus agrarius	1993	Yuqing	27.2177	107.8875	2019	6	Male	29.5	93	Adult2	11.8468
Apodemus agrarius	1994	Yuqing	27.2177	107.8875	2020	7	Male	23.37	99	Adult1	12.0158
Apodemus agrarius	1995	Yuqing	27.2177	107.8875	2020	7	Male	22.19	93	Subadult	12.0158
Apodemus agrarius	1996	Yuqing	27.2177	107.8875	2020	7	Male	17.52	85	Subadult	12.0158
Apodemus agrarius	1997	Yuqing	27.2177	107.8875	2020	7	Male	18.95	87	Subadult	12.0158
Apodemus agrarius	1998	Yuqing	27.2177	107.8875	2020	7	Male	25.36	99	Adult1	12.0158
Apodemus agrarius	1999	Yuqing	27.2177	107.8875	2020	7	Male	28.49	96	Adult1	12.0158
[truncated: 141 more rows]
